# Supplementary material for: Etoposide-induced DNA damage affects multiple cellular pathways in addition to DNA damage response
Source: Oncotarget. 2018 Feb 16;9(35):24122–39. doi: 10.18632/oncotarget.24517 (PMC5963631; doi:10.18632/oncotarget.24517)
Supplement: Supplementary file 3 [file oncotarget-09-24122-s003.xlsx]

## Sheet: Sheet1
Supplementary Table 1. ETOP-upregulated genes at FDR < 0.05
Symbol	log2 Ratio(ETOP/vehicle)	UpRegulation	P-value	FDR	Chromosome location
CCDC85B	13.7222	Up	2.50998e-12	7.73325e-10	11q13.1
RPS15	13.0126	Up	0.00152759	0.0422109	19p13.3
B3GNT4	12.6589	Up	1.64774e-07	2.38903e-05	12q24.31
PLGLB2	12.633	Up	9.61266e-14	4.08505e-11	2p11.2
C11orf31	12.6271	Up	4.30246e-06	0.000401693	NA
CCDC64B	12.5488	Up	4.46844e-08	6.97077e-06	NA
PRADC1	12.4868	Up	5.85032e-05	0.00323315	2p13.2
FAS-AS1	12.4663	Up	1.16677e-06	0.000139605	10q23.31
TSSK2	12.2909	Up	6.07602e-07	7.80009e-05	22q11.21
PPP1R35	12.2497	Up	0.000795504	0.0258675	7q22.1
SPDYE2	12.1235	Up	1.16677e-06	0.000140973	7q22.1
EIF3G	12.0098	Up	0.000795504	0.0253984	19p13.2
MTUS2	12.0077	Up	4.8199e-12	1.4143e-09	13q12.3
ACP2	11.9465	Up	8.26194e-06	0.000656904	11p12-p11
RFPL3	11.8994	Up	0.000795504	0.0255974	22q12.3
MRPL16	11.7838	Up	0.00152759	0.0420224	11q12.1
PPM1H	11.7801	Up	9.98352e-16	5.34943e-13	12q14.1-q14.2
IL3RA	11.7322	Up	0.000414264	0.0160547	Xp22.33 and Yp11.2
VPS37B	11.4752	Up	4.30246e-06	0.00040476	12q24.31
LINC01134	11.3982	Up	0.000414264	0.0159046	1p36.32
LMOD2	11.3826	Up	0.000112343	0.00551599	7q31.32
DNAJB5	11.3597	Up	1.58653e-05	0.00109231	9p13.3
DUX4L4	11.3487	Up	0.00152759	0.0417429	4q35.2
WNT4	11.3465	Up	1.64774e-07	2.36125e-05	1p36.12
IRF7	11.2491	Up	0.000795504	0.0257317	11p15.5
MFAP4	11.1241	Up	0.00152759	0.0413759	17p11.2
FAS	11.1079	Up	0.00021573	0.00936147	10q23.31
ANKS3	11.1	Up	0.000414264	0.0158552	16p13.3
THAP11	11.0974	Up	0.00152759	0.0416505	16q22.1
PPM1M	11.058	Up	0.00152759	0.0411049	3p21.2
PDCD1LG2	11.0091	Up	0.000414264	0.0157574	9p24.1
CTAGE6	10.9672	Up	0.000414264	0.0158062	7q35
PHACTR1	10.96	Up	0.00021573	0.00946141	6p24.1
GPSM1	10.9571	Up	0.000795504	0.0257995	9q34.3
FAM222B	10.8009	Up	8.26194e-06	0.000644431	17q11.2
TM9SF1	10.7838	Up	0.00152759	0.0414671	14q12
SCAP	10.769	Up	8.26194e-06	0.000648536	3p21.31
MAPK8IP1	10.6996	Up	0.00021573	0.009296	11p11.2
SYDE1	10.69	Up	0.00021573	0.0094952	19p13.12
INPP5E	10.6284	Up	0.00021573	0.00952923	9q34.3
L3MBTL2	10.5971	Up	0.000414264	0.0157089	22q13.2
PHF19	10.5887	Up	3.04658e-05	0.00186796	9q33.2
SLC25A12	10.4336	Up	0.00021573	0.00932862	2q31.1
SLC25A25	10.4252	Up	0.000795504	0.0252675	9q34.11
NMT1	10.3934	Up	3.04658e-05	0.00188674	17q21.31
FIBCD1	10.374	Up	0.00152759	0.0412852	9q34.12
AK5	10.2796	Up	0.00152759	0.0423057	1p31.1
NBPF14	10.2597	Up	0.00152759	0.0411948	1q21.2
TMEM104	10.242	Up	0.000112343	0.00547238	17q25.1
MATN1	10.2119	Up	0.000795504	0.0253328	1p35.2
GIT2	10.2021	Up	0.00152759	0.0415586	12q24.11
AHDC1	10.151	Up	8.26194e-06	0.000652693	1p36.11-p35.3
GOLGA6L6	10.1421	Up	0.000795504	0.0256644	15q11.2
KIAA1045	10.1124	Up	3.04658e-05	0.00185872	NA
BMS1P6	9.9901	Up	0.000795504	0.025936	10q11.22
DGKQ	9.9263	Up	0.000795504	0.0254644	4p16.3
CDS1	9.82496	Up	0.00152759	0.0419288	4q21.23
N4BP3	9.80413	Up	0.00021573	0.00942786	5q35.3
EHBP1L1	9.76818	Up	0.000795504	0.0255307	11q13.1
GOLGA6L5P	9.72451	Up	5.85032e-05	0.00321872	15q25.2
SESN3	9.70563	Up	4.30246e-06	0.000398673	11q21
SPEN	9.59246	Up	3.16412e-07	4.38142e-05	1p36.21-p36.13
RTEL1-TNFRSF6B	9.55459	Up	0.00152759	0.0421164	20q13.33
ARID2	9.3015	Up	0.00021573	0.00939455	12q12
SLIT1	9.27612	Up	0.000414264	0.0160044	10q24.1
USP32	9.25974	Up	0.00152759	0.0418357	17q23.1-q23.2
TMEM68	6.31041	Up	0.000112343	0.0054941	8q12.1
MCHR2	5.42406	Up	3.04658e-05	0.0018773	6q16.2
WISP1	5.36485	Up	2.26132e-12	7.33382e-10	8q24.22
JMY	5.06935	Up	7.73404e-19	5.29524e-16	5q14.1
TRERF1	4.78536	Up	5.21078e-08	8.02721e-06	6p21.1
HCFC1R1	4.76743	Up	1.15039e-16	6.75116e-14	16p13.3
CCDC117	4.73634	Up	0.000112343	0.00553805	22q12.1
NLRC4	4.46654	Up	2.13894e-06	0.00022922	2p22.3
MYO15B	4.41408	Up	3.95574e-06	0.000380864	17q25.1
MED26	4.4059	Up	3.95574e-06	0.000383863	19p13.11
ZNF286B	4.36277	Up	6.22884e-07	7.83308e-05	17p11.2
GREB1L	4.19994	Up	2.47896e-05	0.00159951	18q11.1-q11.2
CDK11B	4.19154	Up	8.34922e-05	0.00430526	1p36.33
XPC	4.04474	Up	8.34922e-05	0.00428732	3p25.1
NNAT	4.0356	Up	3.534e-09	6.40486e-07	20q11.23
C9orf131	3.98842	Up	3.41346e-12	1.02604e-09	9p13.3
LUZP2	3.98726	Up	0.000414264	0.0159543	11p14.3
PODXL	3.94437	Up	0.000152725	0.00704939	7q32.3
SGSM2	3.92114	Up	7.14462e-08	1.06085e-05	17p13.3
CBR3	3.88018	Up	0.000278676	0.0115636	21q22.12
SRA1	3.878	Up	0.000278676	0.0116027	5q31.3
XYLT2	3.84847	Up	1.22717e-10	2.96543e-08	17q21.33
DDX11L2	3.82953	Up	6.22884e-07	7.91384e-05	2q14.1
CCDC65	3.7839	Up	0.0005071	0.018327	12q13.12
PCDH12	3.73644	Up	1.29324e-12	4.55367e-10	5q31.3
NBPF8	3.72287	Up	2.22104e-10	4.88787e-08	1p11.2
TRRAP	3.70361	Up	0.000919936	0.0288481	7q22.1
ARHGEF40	3.68684	Up	0.000919936	0.0289217	14q11.2
DARS2	3.68426	Up	1.39121e-06	0.000161748	1q25.1
RDH13	3.5821	Up	1.22717e-10	2.9084e-08	19q13.42
CLN5	3.57969	Up	0.00166315	0.043703	13q22.3
UBE2O	3.57916	Up	0.00166315	0.0433334	17q25.1
LXN	3.57903	Up	0.00166315	0.0435174	3q25.32
SCO2	3.57657	Up	0.00166315	0.0434252	22q13.33
TBC1D17	3.57639	Up	0.00166315	0.043242	19q13.33
NEIL1	3.56258	Up	0.000919936	0.0286295	15q24.2
ZBTB44	3.53498	Up	5.46804e-21	4.81344e-18	11q24.3
ZNF629	3.43378	Up	7.82606e-10	1.55562e-07	16p11.2
PAQR5	3.38216	Up	1.44384e-05	0.00102855	15q23
PDZD2	3.35786	Up	2.66416e-13	1.05913e-10	5p13.3
SOX7	3.33043	Up	0.0005071	0.0182201	8p23.1
ZNF687	3.31361	Up	7.9308e-11	1.99468e-08	1q21.3
RABL6	3.31162	Up	1.60192e-18	1.03906e-15	9q34.3
RASSF2	3.29989	Up	1.36252e-08	2.33218e-06	20p13
LINC00887	3.29475	Up	0.000919936	0.028702	3q29
EIF4EBP3	3.24238	Up	4.5541e-05	0.00262265	5q31.3
OSBP2	3.203	Up	0.000143661	0.00673184	22q12.2
KRTAP5-2	3.20208	Up	2.39998e-06	0.000248549	11p15.5
FBXW8	3.16379	Up	0.0005071	0.0182734	12q24.22
C12orf61	3.15249	Up	4.28174e-11	1.12273e-08	NA
IGSF22	3.12487	Up	0.000253056	0.0106803	11p15.1
FAM76A	3.10909	Up	2.57574e-05	0.00164474	1p35.3
BTBD9	3.10579	Up	1.44384e-05	0.00102263	6p21.2
ADAMTSL4	3.04821	Up	1.29043e-05	0.000941018	1q21.2
GTF2H2C	2.98578	Up	2.42714e-12	7.66976e-10	5q13.2
ALDOA	2.97908	Up	3.39604e-10	7.3426e-08	16p11.2
CYP21A1P	2.96782	Up	0.000919936	0.0287749	6p21.33
UBE2L3	2.96732	Up	0.000775824	0.0256334	22q11.21
SOX15	2.96686	Up	0.000775824	0.0255649	17p13.1
CCNDBP1	2.94831	Up	0.00166315	0.04361	15q15.2
SMIM22	2.93381	Up	0.0005071	0.0183809	16p13.3
DEAF1	2.92949	Up	1.97371e-10	4.42255e-08	11p15.5
GHR	2.90734	Up	0.000775824	0.0254967	5p13.1-p12
GTPBP2	2.88166	Up	0.00134925	0.0384023	6p21.1
NUP210L	2.88085	Up	0.00134925	0.0384912	1q21.3
SPATA2L	2.88018	Up	0.00134925	0.0382258	16q24.3
SPSB2	2.87987	Up	0.00134925	0.0383138	12p13.31
IDI1	2.87966	Up	6.74882e-05	0.00358502	10p15.3
PHPT1	2.87902	Up	6.10028e-09	1.074e-06	9q34.3
RASGRP1	2.87772	Up	3.54094e-06	0.000349108	15q14
XPO1	2.87553	Up	0.00134925	0.0385805	2p15
TLK1	2.81297	Up	6.60296e-09	1.14613e-06	2q31.1
MTSS1	2.81081	Up	1.63992e-10	3.81327e-08	8q24.13
CEP135	2.79418	Up	8.12668e-05	0.00420812	4q12
HSD3BP4	2.78754	Up	4.21616e-06	0.000399692	1p12
MYH10	2.78735	Up	1.53016e-12	5.09666e-10	17p13.1
SNRK	2.78696	Up	1.04392e-05	0.000799085	3p22.1
SLC24A2	2.78301	Up	0.000143661	0.00670634	9p22.1-p21.3
LRIG1	2.64361	Up	4.70464e-06	0.000426323	3p14.1
CAMK2N2	2.63386	Up	5.15272e-05	0.00288646	3q27.1
LOC339666	2.61562	Up	0.000580418	0.0202064	22q12.3
LIN52	2.58353	Up	8.70714e-05	0.00445256	14q24.3
DIP2A	2.54511	Up	3.03732e-05	0.0019001	21q22.3
FAM84B	2.54432	Up	3.03732e-05	0.0018905	8q24.21
CLK3	2.53125	Up	3.27974e-07	4.49106e-05	15q24.1
SRGAP1	2.52869	Up	0.000341202	0.013697	12q14.2
GJA9-MYCBP	2.51594	Up	6.7649e-06	0.000559534	1p34.3
ETF1	2.51194	Up	2.2399e-05	0.00147618	5q31.2
TENC1	2.51117	Up	2.2399e-05	0.00146833	NA
LOC148709	2.50132	Up	4.70464e-06	0.000423212	1q32.1
SLC24A1	2.50098	Up	2.33116e-09	4.35291e-07	15q22.31
KMT2E-AS1	2.47943	Up	5.80068e-06	0.000496442	7q22.3
ANGPT2	2.47105	Up	4.26416e-11	1.14242e-08	8p23.1
PRSS12	2.46477	Up	5.95078e-10	1.26444e-07	4q26
FAXDC2	2.46321	Up	0.00165352	0.0439181	5q33.2
SFT2D3	2.46299	Up	0.00165352	0.043636	2q14.3
SPIRE2	2.42815	Up	7.9419e-06	0.000635558	16q24.3
CCAR2	2.42684	Up	3.74084e-05	0.00222716	8p21.3
SLC35E2B	2.40451	Up	0.000341202	0.0137417	1p36.33
REC8	2.40069	Up	0.000245454	0.0104309	14q12
GNAT2	2.33845	Up	0.00067881	0.0230459	1p13.3
C9orf172	2.33017	Up	2.20608e-11	6.04172e-09	9q34.3
ERMP1	2.31223	Up	0.00016999	0.00773047	9p24.1
MIR600HG	2.29522	Up	4.31684e-05	0.00250947	9q33.3
FHOD1	2.28731	Up	1.34949e-09	2.59861e-07	16q22.1
LOC284837	2.25745	Up	0.00027901	0.0115387	NA
THUMPD3	2.24959	Up	1.8026e-16	1.00979e-13	3p25.3
FAM65C	2.20271	Up	0.000455648	0.016965	20q13.13
C9orf163	2.20199	Up	0.00183629	0.0463739	9q34.3
STRBP	2.17331	Up	0.00183629	0.0464692	9q33.3
SPTY2D1-AS1	2.17126	Up	1.3294e-38	4.09588e-35	11p15.1
PTK6	2.16432	Up	2.40248e-08	3.94776e-06	20q13.33
RAB6B	2.15668	Up	2.40248e-08	4.0011e-06	3q22.1
SLC38A10	2.15136	Up	0.000492184	0.0179458	17q25.3
LDHAL6A	2.12824	Up	0.00165352	0.0438237	11p15.1
STAT6	2.12691	Up	1.96697e-05	0.00133928	12q13.3
ATXN7	2.12357	Up	1.57895e-11	4.4225e-09	3p14.1
NIPA2	2.10748	Up	0.00165352	0.0437296	15q11.2
C14orf23	2.1004	Up	1.96034e-06	0.00021765	NA
UTP11L	2.08948	Up	8.35524e-21	6.86467e-18	NA
LIPT1	2.08568	Up	1.96034e-06	0.000219629	2q11.2
TIPARP-AS1	2.04922	Up	5.0385e-05	0.00284837	3q25.31
TBC1D32	2.03814	Up	0.00183629	0.0465648	6q22.31
SIAH1	2.02998	Up	0.00119538	0.0355842	16q12.1
NOD1	2.01803	Up	0.00191886	0.0477737	7p14.3
NSD1	2.00985	Up	8.01304e-05	0.00416678	5q35.3
RMND5B	1.99443	Up	0.000769598	0.0257033	5q35.3
TMEM130	1.96638	Up	2.12632e-06	0.000229866	7q22.1
TMEM115	1.95832	Up	5.35988e-18	3.30276e-15	3p21.31
OTUD4	1.95755	Up	5.19668e-05	0.00289791	4q31.21
TUBB1	1.94514	Up	7.06296e-08	1.06151e-05	20q13.32
BAG5	1.92934	Up	0.000769598	0.0256339	14q32.33
ZHX3	1.90867	Up	4.04222e-07	5.41482e-05	20q12
NKPD1	1.8883	Up	0.000199911	0.00905774	19q13.32
LZTR1	1.87953	Up	0.00192549	0.0476501	22q11.1-q11.2
SLC10A1	1.87932	Up	0.00192549	0.0475546	14q24.1
CDC42SE2	1.87905	Up	0.00192549	0.047746	5q31.1
CPM	1.87022	Up	4.93052e-34	1.21527e-30	12q15
REEP5	1.86693	Up	0.00191886	0.0476774	5q22.2
DNAJC3	1.86402	Up	0.000773662	0.0256307	13q32.1
CNTRL	1.8341	Up	0.000488968	0.0179346	9q33.2
MPP5	1.82667	Up	3.6794e-06	0.00035988	14q23.3
MAMDC4	1.8164	Up	2.37914e-15	1.22169e-12	9q34.3
MYRF	1.7733	Up	0.00187798	0.0470411	11q12.2
OTUB2	1.77315	Up	0.00187798	0.0471369	14q32.12
PLXNC1	1.77224	Up	0.00187798	0.0469457	12q22
TNFRSF10B	1.75892	Up	2.14132e-05	0.00143422	8p21.3
TRIOBP	1.73453	Up	0.000488968	0.0178814	22q13.1
RPS11	1.68658	Up	0.00179402	0.0457754	19q13.33
LDLR	1.68301	Up	1.28231e-05	0.000940667	19p13.2
UGDH	1.67519	Up	0.00120908	0.0359053	4p14
TMEM126A	1.66788	Up	0.000284868	0.0117415	11q14.1
GTF2IRD2	1.66433	Up	0.000298576	0.0121041	7q11.23
MIR5096	1.65534	Up	0.000758586	0.0254044	4q21.21
LINC00964	1.64923	Up	0.000729822	0.024642	8q24.13
LOC100507501	1.64284	Up	0.000117707	0.00566647	NA
GBA2	1.61604	Up	4.3955e-05	0.0025432	9p13.3
CASP2	1.61541	Up	7.00302e-05	0.00370409	7q34
TANC2	1.6043	Up	0.00016786	0.00766187	17q23.2-q23.3
LRPAP1	1.60272	Up	5.21842e-24	7.14576e-21	4p16.3
LINC00485	1.59745	Up	0.00025114	0.0106359	12q23.2
RNASEH2C	1.5909	Up	4.53812e-11	1.16516e-08	11q13.1
CACNA2D2	1.57946	Up	4.63722e-07	6.14506e-05	3p21.31
RAF1	1.57938	Up	0.000403096	0.0158209	3p25.2
ELP5	1.55445	Up	0.000214548	0.00951111	17p13.1
RNF138P1	1.54977	Up	0.00168726	0.043593	5q11.2
LOC100133091	1.53888	Up	8.09524e-11	1.99531e-08	7q11.23
TTC39C	1.49871	Up	3.84076e-05	0.00226476	18q11.2
MAGEA10	1.47456	Up	3.00984e-05	0.00190222	Xq28
KIAA2013	1.46441	Up	3.00984e-05	0.00189251	1p36.22
PLEKHG6	1.46308	Up	0.00168726	0.0436845	12p13.31
NAV1	1.42301	Up	0.000601582	0.0208256	1q32.1
LOC643623	1.36905	Up	0.000742326	0.0249957	6q22.31
CD209	1.35504	Up	3.28022e-05	0.00197197	19p13.2
SH3BP5	1.33971	Up	0.000136287	0.00641067	3p25.1
NCOA3	1.32535	Up	5.41256e-06	0.000483365	20q13.12
ZFPM2	1.3156	Up	0.000779328	0.0255437	8q23.1
DCAF13	1.3122	Up	0.00027232	0.0114152	8q22.3
LINC00672	1.31103	Up	2.39626e-05	0.00155429	17q12
LGMN	1.29649	Up	2.14956e-05	0.00143196	14q32.12
NFAT5	1.25295	Up	5.66808e-06	0.000495414	16q22.1
CARM1	1.2486	Up	1.48924e-12	5.09817e-10	19p13.2
ACOT13	1.24754	Up	3.4912e-13	1.34455e-10	6p22.3
SLC7A11-AS1	1.236	Up	4.7852e-05	0.00273022	4q28.3
MTF1	1.22592	Up	0.00111186	0.0336671	1p34.3
RABGAP1L	1.22313	Up	1.14483e-05	0.000860298	1q25.1
NSUN5	1.21747	Up	1.37796e-14	6.53155e-12	7q11.23
NOP14-AS1	1.19481	Up	0.00172514	0.0443854	4p16.3
FRMD4A	1.16611	Up	0.000411916	0.0160647	10p13
PPARD	1.12602	Up	0.00172514	0.0444782	6p21.31
LPCAT3	1.11278	Up	0.000156746	0.00720799	12p13.31
HIF1A	1.11143	Up	0.00161197	0.0430931	14q23.2
CENPP	1.09341	Up	3.39024e-06	0.000336946	9q22.31
MDM2	1.07921	Up	0.00082114	0.0260147	12q15
TMEM184A	1.06436	Up	1.19504e-06	0.000141612	7p22.3
WDR5B	1.05363	Up	0.00146953	0.0408815	3q21.1
IL6R	1.04352	Up	1.0895e-05	0.000828824	1q21.3
ZNF865	1.02976	Up	0.000371866	0.0148795	19q13.42
CACNB2	1.01976	Up	0.00131599	0.0381607	10p12.33-p12.31
LOC100507156	1.00865	Up	5.92254e-05	0.00324397	8p21.3
PSMD6-AS2	1.00739	Up	5.84478e-07	7.58222e-05	3p14.1
PPM1E	1.00428	Up	7.81152e-10	1.57818e-07	17q22
