# Supplementary material for: Etoposide-induced DNA damage affects multiple cellular pathways in addition to DNA damage response
Source: Oncotarget. 2018 Feb 16;9(35):24122–39. doi: 10.18632/oncotarget.24517 (PMC5963631; doi:10.18632/oncotarget.24517)
Supplement: Supplementary file 4 [file oncotarget-09-24122-s004.xlsx]

## Sheet: Sheet1
Supplementary Table 2. ETOP-downregulated genes at FDR < 0.05
Symbol	log2 Ratio(ETOP/vehicle)	DownRegulation	P-value	FDR	Chromosome location
TCEB3CL	-12.8942	Down	2.27308e-09	4.30976e-07	18q21.1
EPB41L4A-AS2	-12.1501	Down	3.23132e-05	0.0019521	5q22.2
EGFLAM-AS4	-12.0855	Down	1.54859e-05	0.00107824	5p13.2
H3F3A	-12.0607	Down	0.000612566	0.0210286	1q42.12
C6orf136	-11.7924	Down	0.00127819	0.0375058	6p21.33
TUBA1B	-11.7653	Down	6.74254e-05	0.00359719	12q13.12
SCNM1	-11.6808	Down	1.54859e-05	0.00108436	1q21.3
CTAGE15	-11.4717	Down	7.42152e-06	0.000601729	7q35
LOC728024	-11.4574	Down	0.00127819	0.037152	8p11.23
RPL21P44	-11.4486	Down	0.000293568	0.0120197	4q12
PLGLB1	-11.2825	Down	7.42152e-06	0.000597796	2p11.2
FKTN	-10.9607	Down	0.000293568	0.0119799	9q31.2
ZNF613	-10.9039	Down	0.00127819	0.0375953	19q13.41
CENPU	-10.6348	Down	0.00127819	0.0376853	4q35.1
GOLGA6L22	-10.4564	Down	0.000293568	0.0119404	15q11.2
SLC47A1	-10.3476	Down	0.00127819	0.0377756	17p11.2
DMBT1P1	-10.1935	Down	0.00127819	0.0372398	10q26.13
KIF7	-9.78463	Down	0.00127819	0.0374167	15q26.1
ZKSCAN8	-9.74651	Down	0.000612566	0.0210873	6p22.1
TCEB3	-9.66711	Down	0.00127819	0.0373281	1p36.11
MYO5B	-9.45738	Down	1.54859e-05	0.00107218	18q21.1
MFAP5	-6.63237	Down	1.70454e-06	0.000192722	12p13.31
TSPAN11	-5.1209	Down	1.04499e-09	2.0442e-07	12p11.21
MRPS31P5	-4.57091	Down	1.87619e-07	2.62751e-05	13q14.3
GRIN1	-4.20462	Down	9.32488e-06	0.000718249	9q34.3
NCR3LG1	-4.1968	Down	3.6896e-05	0.00220731	11p15.1
ZNF711	-4.11548	Down	7.31232e-05	0.00385116	Xq21.1
FUT7	-4.02768	Down	0.000144516	0.00669554	9q34.3
WISP2	-4.02653	Down	0.000144516	0.0067208	20q13.12
SBF2	-3.71049	Down	0.00109314	0.033264	11p15.4
FRMD3	-3.70727	Down	0.00109314	0.0333463	9q21.32
SLC35G2	-3.70618	Down	0.00109314	0.033429	3q22.3
CPLX1	-3.70571	Down	2.10962e-06	0.000230079	4p16.3
RIMS1	-3.52194	Down	3.9242e-27	6.04523e-24	6q13
NR2F1-AS1	-3.48239	Down	0.000612566	0.0211464	5q15
PCDHA2	-3.28899	Down	0.000106397	0.00533022	5q31.3
CHRNA3	-3.27736	Down	2.91972e-05	0.00185477	15q25.1
GPAT2	-3.20678	Down	0.000201832	0.00904501	2q11.2
C15orf62	-3.20663	Down	0.000201832	0.00907802	15q15.1
CHN2	-3.18016	Down	5.66474e-06	0.000502246	7p14.3
SLC9A8	-3.17838	Down	5.66474e-06	0.000498659	20q13.13
SNAP23	-3.17341	Down	0.000558996	0.0200264	15q15.1-q15.2
TM4SF18	-3.1685	Down	3.00518e-06	0.000303572	3q25.1
PROB1	-3.07457	Down	5.82338e-07	7.63482e-05	5q31.2
KLHL12	-3.05796	Down	1.99095e-05	0.00134816	1q32.1
LCORL	-3.02783	Down	1.08405e-06	0.000132276	4p15.31
KCNE3	-2.95269	Down	0.000558996	0.0199683	11q13.4
ZNF84	-2.77317	Down	0.000233504	0.00995745	12q24.33
PCDHA11	-2.73596	Down	0.00012711	0.00607174	5q31.3
C9orf84	-2.70666	Down	0.000426552	0.0159782	9q31.3
ACTL10	-2.70583	Down	0.000426552	0.0160759	20q11.22
MTRNR2L10	-2.679	Down	6.17712e-28	1.26878e-24	Xp11.21
LOC643355	-2.64544	Down	7.5526e-05	0.00396078	1p13.2
MYLK	-2.63027	Down	0.000426552	0.0160269	3q21.1
SUPT20HL1	-2.62595	Down	1.25645e-05	0.000927213	Xp22.11
LRRC8E	-2.58997	Down	1.25645e-05	0.000932799	19p13.2
BRI3	-2.57067	Down	0.00013596	0.0064445	7q21.3
UBE2A	-2.53702	Down	0.00139665	0.0393873	Xq24
TSEN54	-2.48271	Down	1.44354e-06	0.000166264	17q25.1
ZNF689	-2.47694	Down	7.6966e-05	0.00401919	16p11.2
KGFLP2	-2.41983	Down	1.91375e-10	4.36761e-08	NA
ZNF765	-2.38474	Down	0.00013596	0.00641981	19q13.42
LOC650368	-2.34787	Down	0.00139665	0.0394777	NA
FMN1	-2.29088	Down	4.3492e-06	0.000399997	15q13.3
GLTPD2	-2.29062	Down	0.00134353	0.0386861	17p13.2
BMP2K	-2.29058	Down	0.00134353	0.0385061	4q21.21
TAGLN2	-2.29045	Down	0.00134353	0.0385959	1q23.2
MTRNR2L8	-2.26664	Down	5.1186e-39	2.10272e-35	11p15.4
CHRNG	-2.25803	Down	0.000413956	0.0160934	2q37.1
ANXA9	-2.21992	Down	4.0667e-05	0.00238657	1q21.3
AGAP2-AS1	-2.16534	Down	2.20518e-05	0.00146111	12q14.1
FGF2	-2.15987	Down	2.24388e-06	0.000238393	4q28.1
MTRNR2L2	-2.14173	Down	3.644e-40	2.24543e-36	5q14.1
TMEM159	-2.07309	Down	0.00020159	0.00910035	16p12.3
AKR1B10	-2.04544	Down	0.000645948	0.0219908	7q33
LRRC37A2	-2.03373	Down	3.75836e-08	6.01533e-06	17q21.31
HSD17B1	-2.03216	Down	0.000106843	0.00530941	17q21.2
LMNTD2	-1.99545	Down	0.00108954	0.0334018	11p15.5
POLG	-1.92854	Down	4.97316e-05	0.00282439	15q26.1
ZNF32-AS1	-1.89834	Down	0.000944202	0.029237	10q11.21
MILR1	-1.81689	Down	0.000568264	0.0199524	17q23.3
CCDC170	-1.80478	Down	0.000418444	0.0158187	6q25.1
MTRNR2L1	-1.74118	Down	8.58616e-28	1.51165e-24	17p11.2
PFN1P2	-1.71779	Down	4.59972e-23	5.15336e-20	1p11.2
RRP7B	-1.71756	Down	0.000134083	0.00638007	NA
UBE2V1	-1.71729	Down	9.6433e-05	0.00485078	20q13.13
MAPK6	-1.70634	Down	0.000567242	0.0200882	15q21.2
STARD4-AS1	-1.70624	Down	0.000567242	0.0201461	5q22.1
MLX	-1.70575	Down	0.000567242	0.0199734	17q21.2
PTPRG	-1.70501	Down	0.00109366	0.0331976	3p14.2
SLC39A6	-1.70501	Down	0.000716032	0.0242428	18q12.2
SLC15A2	-1.68955	Down	0.000567242	0.0200306	3q13.33
DMTF1	-1.6804	Down	5.67112e-06	0.000492189	7q21.12
TMPRSS3	-1.65474	Down	0.000745028	0.0250183	21q22.3
-	-1.65446	Down	1.08642e-12	3.93795e-10	NA
LOC100506655	-1.65102	Down	0.00174858	0.0448948	NA
FAM86A	-1.63109	Down	0.000470698	0.0174725	NA
PAQR4	-1.62309	Down	0.00038848	0.015345	16p13.3
C17orf77	-1.58813	Down	0.00010659	0.00531827	17q25.1
TOX4	-1.57405	Down	7.72706e-10	1.58714e-07	14q11.2
ZNF710	-1.56099	Down	7.26424e-06	0.000592877	15q26.1
SRFBP1	-1.53092	Down	0.00182709	0.046427	5q23.1
ZFHX3	-1.52032	Down	0.000167414	0.00766992	16q22.2-q22.3
TMBIM4	-1.46474	Down	0.000773056	0.0256796	12q14.3
LOC100507424	-1.44265	Down	0.000408278	0.0159734	12p13.33
DNAJC18	-1.43003	Down	3.39846e-07	4.60249e-05	5q31.2
RHOQ	-1.41932	Down	7.31536e-10	1.52804e-07	2p21
HAS3	-1.40628	Down	6.3578e-06	0.000529416	16q22.1
IRS1	-1.40213	Down	1.72565e-05	0.00118149	2q36.3
FLJ31306	-1.38205	Down	4.8015e-13	1.79314e-10	NA
ICMT	-1.34511	Down	1.35441e-05	0.000976127	1p36.31
C16orf98	-1.32238	Down	0.000382834	0.0152195	NA
TSHZ2	-1.31305	Down	4.3742e-14	1.99658e-11	20q13.2
LOC648987	-1.29389	Down	9.19136e-05	0.00466149	5p12
NOC2L	-1.27227	Down	0.00131919	0.0381636	1p36.33
LOC100133286	-1.25562	Down	9.26568e-06	0.000718178	21q22.12
URAHP	-1.25305	Down	5.9511e-06	0.000502338	16q24.3
EMILIN3	-1.22853	Down	1.01541e-06	0.000125139	20q12
CCDC183-AS1	-1.22748	Down	0.000213216	0.00948619	9q34.3
MTAP	-1.22488	Down	0.00165925	0.0436936	9p21.3
CYP19A1	-1.20875	Down	9.33984e-05	0.00471738	15q21.2
RER1	-1.20477	Down	0.000388042	0.0153769	1p36.32
TSR1	-1.1994	Down	2.62038e-06	0.000269113	17p13.3
ZFYVE16	-1.19868	Down	2.24122e-05	0.00146142	5q14.1
EIF2AK1	-1.19076	Down	0.000124503	0.00597035	7p22.1
HEXIM1	-1.1878	Down	0.00140859	0.0396335	17q21.31
LOXL3	-1.16361	Down	9.04734e-05	0.00460741	2p13.1
RPAIN	-1.16016	Down	4.59294e-05	0.00263272	17p13.2
SYNC	-1.13827	Down	2.97172e-09	5.46619e-07	1p35.1
OGDH	-1.12596	Down	0.00114744	0.0345748	7p13
FMNL3	-1.12125	Down	0.000288894	0.0118678	12q13.12
TRIM52	-1.12097	Down	0.00144682	0.0406164	5q35.3
TMED10P1	-1.0969	Down	0.000574428	0.0200545	8q24.3
