# Supplementary material for: Etoposide-induced DNA damage affects multiple cellular pathways in addition to DNA damage response
Source: Oncotarget. 2018 Feb 16;9(35):24122–39. doi: 10.18632/oncotarget.24517 (PMC5963631; doi:10.18632/oncotarget.24517)
Supplement: Supplementary file 5 [file oncotarget-09-24122-s005.xlsx]

## Sheet: Sheet1
Supplementary Table 3. ETOP-upregulated genes at p < 0.05
Symbol	log2 Ratio(ETOP/vehicle)	UpRegulation	P-value	FDR	Chromosome location
RNU5A-1	15.0417	Up	0.0207716	0.219545	15q22.31
RNU105A	14.5185	Up	0.0108169	0.144586	NA
CCDC85B	13.7222	Up	2.50998e-12	7.73325e-10	11q13.1
RPS15	13.0126	Up	0.00152759	0.0422109	19p13.3
HIST2H3D	12.9099	Up	0.0108169	0.147302	1q21.2
B3GNT4	12.6589	Up	1.64774e-07	2.38903e-05	12q24.31
PLGLB2	12.633	Up	9.61266e-14	4.08505e-11	2p11.2
C11orf31	12.6271	Up	4.30246e-06	0.000401693	NA
HIGD2A	12.6025	Up	0.00293342	0.0630916	5q35.2
CCDC64B	12.5488	Up	4.46844e-08	6.97077e-06	NA
PRADC1	12.4868	Up	5.85032e-05	0.00323315	2p13.2
FAS-AS1	12.4663	Up	1.16677e-06	0.000139605	10q23.31
HIST1H2BC	12.3129	Up	0.0398874	0.311516	6p22.2
TSSK2	12.2909	Up	6.07602e-07	7.80009e-05	22q11.21
COX7A1	12.2668	Up	0.00293342	0.0613777	19q13.12
PPP1R35	12.2497	Up	0.000795504	0.0258675	7q22.1
ROMO1	12.1793	Up	0.0398874	0.308389	20q11.22
SPDYE2	12.1235	Up	1.16677e-06	0.000140973	7q22.1
EIF3G	12.0098	Up	0.000795504	0.0253984	19p13.2
MTUS2	12.0077	Up	4.8199e-12	1.4143e-09	13q12.3
ACP2	11.9465	Up	8.26194e-06	0.000656904	11p12-p11
RFPL3	11.8994	Up	0.000795504	0.0255974	22q12.3
MRPL16	11.7838	Up	0.00152759	0.0420224	11q12.1
PPM1H	11.7801	Up	9.98352e-16	5.34943e-13	12q14.1-q14.2
SPATA25	11.7432	Up	0.0207716	0.217124	20q13.12
IL3RA	11.7322	Up	0.000414264	0.0160547	Xp22.33 and Yp11.2
LENEP	11.6533	Up	0.0398874	0.304757	1q21.3
PCGF1	11.6307	Up	0.0108169	0.146331	2p13.1
IAH1	11.6115	Up	0.0108169	0.145533	2p25.1
NPPA	11.544	Up	0.0207716	0.216025	1p36.22
C9orf16	11.5396	Up	0.0398874	0.315921	9q34.11
VPS37B	11.4752	Up	4.30246e-06	0.00040476	12q24.31
LOC100303749	11.446	Up	0.0398874	0.314104	5q12.3
LINC01134	11.3982	Up	0.000414264	0.0159046	1p36.32
LMOD2	11.3826	Up	0.000112343	0.00551599	7q31.32
APRT	11.3734	Up	0.0398874	0.302506	16q24.3
DNAJB5	11.3597	Up	1.58653e-05	0.00109231	9p13.3
MAD2L1BP	11.3548	Up	0.00293342	0.0615868	6p21.1
DUX4L4	11.3487	Up	0.00152759	0.0417429	4q35.2
WNT4	11.3465	Up	1.64774e-07	2.36125e-05	1p36.12
NIF3L1	11.346	Up	0.00563298	0.0918265	2q33.1
C7orf61	11.2842	Up	0.0207716	0.213502	7q22.1
IRF7	11.2491	Up	0.000795504	0.0257317	11p15.5
RWDD2A	11.1948	Up	0.00563298	0.0906277	6q14.1
GEMIN2	11.1351	Up	0.0108169	0.146977	14q21.1
PABPN1L	11.1351	Up	0.0108169	0.14845	16q24.3
MFAP4	11.1241	Up	0.00152759	0.0413759	17p11.2
IRF9	11.1124	Up	0.00293342	0.0629817	14q12
FAS	11.1079	Up	0.00021573	0.00936147	10q23.31
ANKS3	11.1	Up	0.000414264	0.0158552	16p13.3
THAP11	11.0974	Up	0.00152759	0.0416505	16q22.1
RDH5	11.0855	Up	0.0108169	0.147628	12q13.2
PPM1M	11.058	Up	0.00152759	0.0411049	3p21.2
ZNF428	11.0238	Up	0.0108169	0.147792	19q13.31
PDCD1LG2	11.0091	Up	0.000414264	0.0157574	9p24.1
CTAGE6	10.9672	Up	0.000414264	0.0158062	7q35
PHACTR1	10.96	Up	0.00021573	0.00946141	6p24.1
EIF2B1	10.9586	Up	0.00293342	0.0612737	12q24.31
HDDC3	10.9586	Up	0.0398874	0.30232	15q26.1
GPSM1	10.9571	Up	0.000795504	0.0257995	9q34.3
ZNF790-AS1	10.9527	Up	0.0398874	0.305324	19q13.12
SSX5	10.9181	Up	0.0398874	0.314305	Xp11.23
RPRML	10.8948	Up	0.0398874	0.309165	17q21.32
C12orf43	10.8634	Up	0.00563298	0.0934332	12q24.31
C6orf1	10.8345	Up	0.0398874	0.316124	6p21.31
IRGC	10.821	Up	0.0108169	0.145216	19q13.31
FAM222B	10.8009	Up	8.26194e-06	0.000644431	17q11.2
BRS3	10.7993	Up	0.0207716	0.218049	Xq26.3
TM9SF1	10.7838	Up	0.00152759	0.0414671	14q12
RPUSD3	10.7805	Up	0.0398874	0.302879	3p25.3
SCAP	10.769	Up	8.26194e-06	0.000648536	3p21.31
GDF15	10.7541	Up	0.0398874	0.305135	19p13.11
WBP1	10.7339	Up	0.0398874	0.300472	2p13.1
LOC389332	10.7296	Up	0.0108169	0.146815	5q31.1
LOC100499194	10.7048	Up	0.00293342	0.0620094	2q14.1
MAPK8IP1	10.6996	Up	0.00021573	0.009296	11p11.2
SYDE1	10.69	Up	0.00021573	0.0094952	19p13.12
ACMSD	10.6856	Up	0.0398874	0.310925	2q21.3
BUB3	10.6582	Up	0.0207716	0.217863	10q26.13
LOC100996455	10.6466	Up	0.00293342	0.062763	11q13.1
MDH2	10.6366	Up	0.0398874	0.31511	7q11.23
INPP5E	10.6284	Up	0.00021573	0.00952923	9q34.3
RPL37	10.6284	Up	0.0207716	0.213147	5p13.1
HAS1	10.6193	Up	0.00563298	0.0928086	19q13.41
RELA	10.6119	Up	0.00293342	0.0633126	11q13.1
CCDC181	10.6119	Up	0.0108169	0.146011	1q24.2
HDDC2	10.6018	Up	0.0207716	0.212792	6q22.31
L3MBTL2	10.5971	Up	0.000414264	0.0157089	22q13.2
PHF19	10.5887	Up	3.04658e-05	0.00186796	9q33.2
PRICKLE4	10.5736	Up	0.0207716	0.215661	6p21.1
MIEF2	10.5699	Up	0.00293342	0.06117	17p11.2
PTPLAD2	10.5333	Up	0.0398874	0.30781	NA
GAS2L1	10.5255	Up	0.00293342	0.0628721	22q12.2
C20orf27	10.4909	Up	0.0398874	0.301578	20p13
MFSD3	10.4798	Up	0.0398874	0.308971	8q24.3
LDHAL6B	10.4645	Up	0.0207716	0.214756	15q22.2
THPO	10.4481	Up	0.0207716	0.213859	3q27.1
PEBP1	10.4409	Up	0.0398874	0.312308	12q24.23
SLC25A12	10.4336	Up	0.00021573	0.00932862	2q31.1
SLC25A25	10.4252	Up	0.000795504	0.0252675	9q34.11
MPND	10.4252	Up	0.0398874	0.314506	19p13.3
NMT1	10.3934	Up	3.04658e-05	0.00188674	17q21.31
FAIM3	10.3934	Up	0.00293342	0.0625458	NA
CCNB2	10.3848	Up	0.0398874	0.315515	15q22.2
FIBCD1	10.374	Up	0.00152759	0.0412852	9q34.12
GCDH	10.3619	Up	0.0207716	0.217493	19p13.13
UFM1	10.3443	Up	0.00563298	0.0935591	13q13.3
SIGIRR	10.3015	Up	0.0398874	0.298828	11p15.5
TSC22D3	10.2981	Up	0.0207716	0.212616	Xq22.3
HCRTR1	10.2866	Up	0.0207716	0.212439	1p35.2
AK5	10.2796	Up	0.00152759	0.0423057	1p31.1
SLC35G3	10.2609	Up	0.0398874	0.306085	17q12
NBPF14	10.2597	Up	0.00152759	0.0411948	1q21.2
LOC100507140	10.2515	Up	0.0207716	0.211736	2q33.1
CD8A	10.2432	Up	0.00293342	0.0624378	2p11.2
TMEM104	10.242	Up	0.000112343	0.00547238	17q25.1
RASD1	10.2288	Up	0.0398874	0.313503	17p11.2
GJA9	10.2264	Up	0.0207716	0.218981	1p34.3
MATN1	10.2119	Up	0.000795504	0.0253328	1p35.2
STRADA	10.2082	Up	0.00563298	0.0933076	17q23.3
GIT2	10.2021	Up	0.00152759	0.0415586	12q24.11
ZNF274	10.1599	Up	0.0108169	0.148615	19q13.43
FAM136A	10.1599	Up	0.0398874	0.302134	2p13.3
PSG1	10.1599	Up	0.0398874	0.304191	19q13.2
JUNB	10.1536	Up	0.0398874	0.311122	19p13.13
AHDC1	10.151	Up	8.26194e-06	0.000652693	1p36.11-p35.3
GOLGA6L6	10.1421	Up	0.000795504	0.0256644	15q11.2
TRMT61B	10.1344	Up	0.0398874	0.306276	2p23.2
PSG8	10.1189	Up	0.0398874	0.312109	19q13.2
TNFSF12-TNFSF13	10.1137	Up	0.0398874	0.315718	17p13.1
KIAA1045	10.1124	Up	3.04658e-05	0.00185872	NA
HERPUD2	10.1124	Up	0.0108169	0.148947	7p14.2
EPHA1	10.1098	Up	0.00293342	0.0617974	7q34-q35
TMEM150C	10.1085	Up	0.0398874	0.301024	4q21.22
SEPHS1	10.1072	Up	0.00563298	0.0930574	10p13
RNASEK-C17orf49	10.102	Up	0.0398874	0.301763	17p13.1
TEAD3	10.098	Up	0.00563298	0.0909841	6p21.31
DUS1L	10.0967	Up	0.0398874	0.304003	17q25.3
UPF3A	10.0808	Up	0.0207716	0.212087	13q34
H2AFY	10.0755	Up	0.0398874	0.304379	5q31.1
DPH1	10.0417	Up	0.0398874	0.307041	17p13.3
MAN1B1	10.0362	Up	0.0108169	0.148285	9q34.3
PEX3	10.0307	Up	0.0108169	0.147956	6q24.2
PTH1R	10.0196	Up	0.0398874	0.315313	3p21.31
EIF3C	10.014	Up	0.00563298	0.0924379	16p11.2
HEXA-AS1	9.99859	Up	0.0108169	0.147139	15q23
ZNF587B	9.99718	Up	0.00563298	0.0925611	19q13.43
BMS1P6	9.9901	Up	0.000795504	0.025936	10q11.22
LRRC10	9.98299	Up	0.0207716	0.215298	12q15
FLJ20518	9.98299	Up	0.0398874	0.298647	NA
TFAP4	9.96	Up	0.0398874	0.309945	16p13.3
NR4A1	9.93517	Up	0.0207716	0.215479	12q13.13
DGKQ	9.9263	Up	0.000795504	0.0254644	4p16.3
SDCBP	9.91439	Up	0.0398874	0.299557	8q12.1
ZNF692	9.89026	Up	0.0398874	0.307233	1q44
EEF1E1-BLOC1S5	9.88417	Up	0.0207716	0.214576	6p24.3
NT5E	9.88264	Up	0.00293342	0.0614821	6q14.3
NSMAF	9.87498	Up	0.00563298	0.0911035	8q12.1
POLM	9.87498	Up	0.0207716	0.216756	7p13
FLJ33581	9.85175	Up	0.0398874	0.299192	20p11.21
LHFPL3	9.82655	Up	0.0108169	0.145851	7q22.2-q22.3
CDS1	9.82496	Up	0.00152759	0.0419288	4q21.23
GOLGA2P7	9.81538	Up	0.0108169	0.1449	15q25.2
ZKSCAN4	9.81378	Up	0.0398874	0.309749	6p22.1
N4BP3	9.80413	Up	0.00021573	0.00942786	5q35.3
B3GALT6	9.79766	Up	0.0207716	0.215842	1p36.33
KANK3	9.79442	Up	0.0207716	0.216207	19p13.2
EHBP1L1	9.76818	Up	0.000795504	0.0255307	11q13.1
PWWP2A	9.75822	Up	0.00563298	0.0919481	5q33.3
RNF24	9.74483	Up	0.0108169	0.145058	20p13
KCNH3	9.74315	Up	0.00563298	0.0936854	12q13.12
PAPSS2	9.74147	Up	0.00563298	0.092315	10q23.2-q23.31
RAVER2	9.72792	Up	0.00293342	0.0623301	1p31.3
GOLGA6L5P	9.72451	Up	5.85032e-05	0.00321872	15q25.2
KCTD5	9.70908	Up	0.0398874	0.302692	16p13.3
ROCK1P1	9.70908	Up	0.0398874	0.313703	18p11.32
SESN3	9.70563	Up	4.30246e-06	0.000398673	11q21
COL8A2	9.70563	Up	0.00293342	0.0626542	1p34.3
ESYT3	9.7039	Up	0.00293342	0.0632019	3q22.3
BNIP3L	9.68825	Up	0.0108169	0.145374	8p21.2
SUN2	9.6865	Up	0.00563298	0.0915842	22q13.1
WDR20	9.6865	Up	0.0398874	0.30936	14q32.31
IP6K1	9.64746	Up	0.00563298	0.0921924	3p21.31
C17orf107	9.64566	Up	0.0207716	0.219357	17p13.2
IGLON5	9.64386	Up	0.0398874	0.308583	19q13.41
BMP2	9.62205	Up	0.0207716	0.214038	20p12.3
CLCN2	9.61471	Up	0.0207716	0.214217	3q27.1
HDAC10	9.60548	Up	0.0398874	0.306849	22q13.33
SPEN	9.59246	Up	3.16412e-07	4.38142e-05	1p36.21-p36.13
GEMIN4	9.58871	Up	0.0108169	0.146492	17p13.3
RTEL1-TNFRSF6B	9.55459	Up	0.00152759	0.0421164	20q13.33
INTS5	9.55459	Up	0.0207716	0.21694	11q12.3
IKZF5	9.53528	Up	0.00563298	0.0929329	10q26.13
TRPM5	9.5157	Up	0.0108169	0.144743	11p15.5
MPZL2	9.49386	Up	0.0398874	0.310728	11q23.3
2002-09-01	9.46964	Up	0.0207716	0.218421	NA
LINC00482	9.46148	Up	0.0398874	0.308196	17q25.3
SLC8B1	9.43463	Up	0.0398874	0.312705	12q24.13
CS	9.43254	Up	0.0398874	0.301393	12q13.3
FXR2	9.42206	Up	0.0398874	0.314909	17p13.1
PLCH2	9.41363	Up	0.00563298	0.0920701	1p36.32
FYTTD1	9.41151	Up	0.0207716	0.216573	3q29
PRX	9.39874	Up	0.00563298	0.0913432	19q13.2
LHFPL4	9.39446	Up	0.00563298	0.0912232	3p25.3
RASGRP3	9.37287	Up	0.0108169	0.146171	2p22.3
ARPC4-TTLL3	9.37287	Up	0.0207716	0.214396	3p25.3
PRPF6	9.37287	Up	0.0398874	0.298465	20q13.33
PAFAH1B1	9.36632	Up	0.00293342	0.0619032	17p13.3
COL17A1	9.36632	Up	0.00293342	0.0622228	10q25.1
TMEM164	9.36632	Up	0.00563298	0.0914636	Xq23
RAD21	9.35975	Up	0.0207716	0.217678	8q24.11
TGFB3	9.3443	Up	0.0398874	0.307425	14q24.3
HIP1R	9.33316	Up	0.0108169	0.14812	12q24.31
ARID2	9.3015	Up	0.00021573	0.00939455	12q12
TP53RK	9.29002	Up	0.0398874	0.313103	20q13.12
SLIT1	9.27612	Up	0.000414264	0.0160044	10q24.1
FERMT2	9.26913	Up	0.0398874	0.299922	14q22.1
USP32	9.25974	Up	0.00152759	0.0418357	17q23.1-q23.2
NFKB2	9.24079	Up	0.0398874	0.306467	10q24.32
NLRP9	9.21189	Up	0.0398874	0.308777	19q13.42
LOC100128164	9.19722	Up	0.00563298	0.090865	3q26.2
CRB2	9.18982	Up	0.00563298	0.0931823	9q33.3
RNF31	9.17742	Up	0.0398874	0.311911	14q12
DHX36	9.17243	Up	0.0398874	0.314707	3q25.2
ABCC6	9.13699	Up	0.0108169	0.146653	16p13.11
FBXL19	9.13699	Up	0.0398874	0.309554	16p11.2
ZRANB3	9.11894	Up	0.0398874	0.300656	2q21.3
HRH1	9.10591	Up	0.0398874	0.313903	3p25.3
NBPF3	9.09011	Up	0.0398874	0.303627	1p36.12
STX6	9.08746	Up	0.0207716	0.213324	1q25.3
COG3	9.07146	Up	0.0207716	0.219922	13q14.13
TXNRD1	9.06878	Up	0.0398874	0.30344	12q23.3
CD36	9.05799	Up	0.0207716	0.217308	7q21.11
PLXNB3	9.04985	Up	0.00563298	0.0926847	Xq28
ERCC6L2	9.04985	Up	0.0207716	0.219169	9q22.32
CAMK2B	9.03617	Up	0.0398874	0.29901	7p13
VPS54	9.02514	Up	0.0398874	0.311319	2p15-p14
NPAS2	9.00843	Up	0.0398874	0.305894	2q11.2
LCLAT1	8.98868	Up	0.0207716	0.215117	2p23.1
TRAF3	8.96578	Up	0.00293342	0.0616919	14q32.32
INTS6	8.9629	Up	0.0398874	0.303253	13q14.3
ARRDC3	8.94837	Up	0.0398874	0.304568	5q14.3
PCDHGC4	8.89482	Up	0.0398874	0.306658	5q31.3
BTRC	8.88874	Up	0.0108169	0.147465	10q24.32
PLEKHG5	8.87344	Up	0.0398874	0.300105	1p36.31
ATXN2L	8.86419	Up	0.0398874	0.305514	16p11.2
ZNF646	8.85487	Up	0.0108169	0.145692	16p11.2
SAMD4B	8.82655	Up	0.0398874	0.310336	19q13.2
NBPF11	8.80413	Up	0.0398874	0.311714	1q21.2
MAGI3	8.78463	Up	0.0108169	0.149114	1p13.2
RAPGEF3	8.74147	Up	0.0207716	0.21639	12q13.11
RNF111	8.73809	Up	0.0207716	0.218235	15q22.1-q22.2
AGFG2	8.73809	Up	0.0398874	0.301209	7q22.1
POMT2	8.72451	Up	0.0398874	0.299739	14q24.3
ANTXR1	8.70736	Up	0.0207716	0.21368	2p13.3
ZCCHC6	8.69	Up	0.0398874	0.313303	9q21.33
SNPH	8.67948	Up	0.0398874	0.31014	20p13
KDM4B	8.65105	Up	0.0398874	0.300289	19p13.3
FBXO33	8.64386	Up	0.0398874	0.305704	14q21.1
DGKD	8.62936	Up	0.0207716	0.211912	2q37.1
TMEM87B	8.62205	Up	0.0398874	0.301949	2q13
PIK3R1	8.61102	Up	0.0398874	0.303066	5q13.1
ZNF532	8.56986	Up	0.0207716	0.219733	18q21.32
NXPH3	8.53528	Up	0.0398874	0.30084	17q21.33
PAX6	8.49185	Up	0.0207716	0.214936	11p13
CPEB3	8.48382	Up	0.0398874	0.308003	10q23.32
ZNF512B	8.43879	Up	0.0398874	0.299374	20q13.33
LDLRAD4	8.24317	Up	0.0207716	0.212969	18p11.21
HRNR	8.21917	Up	0.0108169	0.144429	1q21.3
ZNF609	7.89482	Up	0.0398874	0.312904	15q22.31
ZC3H12C	7.86419	Up	0.0398874	0.307617	11q22.3
XRN1	7.70736	Up	0.0398874	0.312506	3q23
PRLR	7.44294	Up	0.0398874	0.310532	5p13.2
XIST	7.08746	Up	0.0207716	0.218607	Xq13.2
TMEM68	6.31041	Up	0.000112343	0.0054941	8q12.1
MCHR2	5.42406	Up	3.04658e-05	0.0018773	6q16.2
WISP1	5.36485	Up	2.26132e-12	7.33382e-10	8q24.22
CLDN18	5.27053	Up	0.0207716	0.212263	3q22.3
JMY	5.06935	Up	7.73404e-19	5.29524e-16	5q14.1
TRERF1	4.78536	Up	5.21078e-08	8.02721e-06	6p21.1
HCFC1R1	4.76743	Up	1.15039e-16	6.75116e-14	16p13.3
CCDC117	4.73634	Up	0.000112343	0.00553805	22q12.1
LOC613037	4.65445	Up	0.00563298	0.0907462	NA
NLRC4	4.46654	Up	2.13894e-06	0.00022922	2p22.3
MYO15B	4.41408	Up	3.95574e-06	0.000380864	17q25.1
MED26	4.4059	Up	3.95574e-06	0.000383863	19p13.11
ZNF286B	4.36277	Up	6.22884e-07	7.83308e-05	17p11.2
GREB1L	4.19994	Up	2.47896e-05	0.00159951	18q11.1-q11.2
CDK11B	4.19154	Up	8.34922e-05	0.00430526	1p36.33
HN1L	4.07363	Up	0.0398874	0.303815	16p13.3
XPC	4.04474	Up	8.34922e-05	0.00428732	3p25.1
NNAT	4.0356	Up	3.534e-09	6.40486e-07	20q11.23
C9orf131	3.98842	Up	3.41346e-12	1.02604e-09	9p13.3
LUZP2	3.98726	Up	0.000414264	0.0159543	11p14.3
PODXL	3.94437	Up	0.000152725	0.00704939	7q32.3
TMEM254-AS1	3.9288	Up	0.00563298	0.0917052	10q22.3
SGSM2	3.92114	Up	7.14462e-08	1.06085e-05	17p13.3
CBR3	3.88018	Up	0.000278676	0.0115636	21q22.12
SRA1	3.878	Up	0.000278676	0.0116027	5q31.3
XYLT2	3.84847	Up	1.22717e-10	2.96543e-08	17q21.33
DDX11L2	3.82953	Up	6.22884e-07	7.91384e-05	2q14.1
CCDC65	3.7839	Up	0.0005071	0.018327	12q13.12
PCDH12	3.73644	Up	1.29324e-12	4.55367e-10	5q31.3
LOC643201	3.72935	Up	0.0108169	0.144273	5q35.2
NBPF8	3.72287	Up	2.22104e-10	4.88787e-08	1p11.2
TRRAP	3.70361	Up	0.000919936	0.0288481	7q22.1
ARHGEF40	3.68684	Up	0.000919936	0.0289217	14q11.2
DARS2	3.68426	Up	1.39121e-06	0.000161748	1q25.1
RDH13	3.5821	Up	1.22717e-10	2.9084e-08	19q13.42
CLN5	3.57969	Up	0.00166315	0.043703	13q22.3
UBE2O	3.57916	Up	0.00166315	0.0433334	17q25.1
LXN	3.57903	Up	0.00166315	0.0435174	3q25.32
SCO2	3.57657	Up	0.00166315	0.0434252	22q13.33
TBC1D17	3.57639	Up	0.00166315	0.043242	19q13.33
NEIL1	3.56258	Up	0.000919936	0.0286295	15q24.2
ZBTB44	3.53498	Up	5.46804e-21	4.81344e-18	11q24.3
PI4K2A	3.46677	Up	0.0029952	0.061317	10q24.2
YRDC	3.46646	Up	0.0029952	0.0615214	1p34.3
SFI1	3.45582	Up	0.0029952	0.061013	22q12.2
AFF4	3.45104	Up	0.0029952	0.0616241	5q31.1
PGP	3.44938	Up	0.00537038	0.0928255	16p13.3
ZNF629	3.43378	Up	7.82606e-10	1.55562e-07	16p11.2
GHRL	3.38352	Up	0.0169916	0.193893	3p25.3
PAQR5	3.38216	Up	1.44384e-05	0.00102855	15q23
RD3	3.37579	Up	0.00293342	0.0621159	1q32.3
PDZD2	3.35786	Up	2.66416e-13	1.05913e-10	5p13.3
FAM118B	3.34192	Up	0.00537038	0.0932177	11q24.2
LRRN2	3.34138	Up	0.00537038	0.0926955	1q32.1
GNB2	3.34051	Up	0.00537038	0.093481	7q22.1
SEZ6	3.33817	Up	0.00537038	0.0933492	17q11.2
BSPRY	3.33762	Up	0.00537038	0.0930866	9q32
SLC35B2	3.33758	Up	0.00537038	0.0929558	6p21.1
SOX7	3.33043	Up	0.0005071	0.0182201	8p23.1
ESR2	3.31732	Up	0.0169916	0.19534	14q23.2-q23.3
ZNF687	3.31361	Up	7.9308e-11	1.99468e-08	1q21.3
RABL6	3.31162	Up	1.60192e-18	1.03906e-15	9q34.3
BTBD7	3.3055	Up	0.00958058	0.134172	14q32.12
RASSF2	3.29989	Up	1.36252e-08	2.33218e-06	20p13
LINC00887	3.29475	Up	0.000919936	0.028702	3q29
CARD9	3.24638	Up	0.0029952	0.0612153	9q34.3
EIF4EBP3	3.24238	Up	4.5541e-05	0.00262265	5q31.3
GSDMD	3.2293	Up	0.0299292	0.266701	8q24.3
FICD	3.20334	Up	0.00958058	0.134477	12q23.3
OSBP2	3.203	Up	0.000143661	0.00673184	22q12.2
MKI67	3.20244	Up	0.00958058	0.134631	10q26.2
KRTAP5-2	3.20208	Up	2.39998e-06	0.000248549	11p15.5
C17orf70	3.20112	Up	0.00958058	0.134324	NA
OPN1SW	3.19989	Up	0.00958058	0.134938	7q32.1
IER2	3.19917	Up	0.00958058	0.135558	19p13.13
HECTD1	3.19907	Up	0.00958058	0.135248	14q12
FBXL16	3.19867	Up	0.00958058	0.134784	16p13.3
NBN	3.19613	Up	0.00958058	0.13587	8q21.3
CORO1B	3.18553	Up	0.00958058	0.135093	11q13.2
MDN1	3.1822	Up	0.00958058	0.135714	6q15
GPR64	3.18169	Up	0.00958058	0.133867	NA
LOC643711	3.16993	Up	0.0029952	0.061114	12q23.1
FBXW8	3.16379	Up	0.0005071	0.0182734	12q24.22
C12orf61	3.15249	Up	4.28174e-11	1.12273e-08	NA
IGSF22	3.12487	Up	0.000253056	0.0106803	11p15.1
FAM76A	3.10909	Up	2.57574e-05	0.00164474	1p35.3
BTBD9	3.10579	Up	1.44384e-05	0.00102263	6p21.2
TGFBR3	3.09208	Up	0.0108169	0.148781	1p22.1
SART1	3.08549	Up	0.0169916	0.194433	11q13.1
IRAK1	3.08135	Up	0.0029952	0.061419	Xq28
POLRMT	3.05105	Up	0.0169916	0.194976	19p13.3
CCDC78	3.05089	Up	0.0169916	0.194795	16p13.3
COPB2	3.0508	Up	0.0169916	0.195705	3q23
ENO4	3.05078	Up	0.0169916	0.195523	10q25.3
TOB1-AS1	3.05078	Up	0.0169916	0.194073	17q21.33
ST5	3.05029	Up	0.0169916	0.193714	11p15.4
TIGD5	3.05023	Up	0.0169916	0.193356	8q24.3
CERS5	3.04975	Up	0.0169916	0.193178	12q13.12
ADAMTSL4	3.04821	Up	1.29043e-05	0.000941018	1q21.2
ZNF672	3.04525	Up	0.0169916	0.194253	1q44
TMEM126B	3.03179	Up	0.00958058	0.134019	11q14.1
TNXA	3.02209	Up	0.0299292	0.265549	6p21.33
PIK3R3	3.00456	Up	0.0299292	0.264596	1p34.1
GTF2H2C	2.98578	Up	2.42714e-12	7.66976e-10	5q13.2
DZANK1	2.98433	Up	0.00958058	0.136027	20p11.23
ALDOA	2.97908	Up	3.39604e-10	7.3426e-08	16p11.2
OR11A1	2.96803	Up	0.0299292	0.266508	6p22.1
CYP21A1P	2.96782	Up	0.000919936	0.0287749	6p21.33
UBE2L3	2.96732	Up	0.000775824	0.0256334	22q11.21
SOX15	2.96686	Up	0.000775824	0.0255649	17p13.1
CCNDBP1	2.94831	Up	0.00166315	0.04361	15q15.2
IL12RB2	2.93768	Up	0.00958058	0.135403	1p31.3
SMIM22	2.93381	Up	0.0005071	0.0183809	16p13.3
DEAF1	2.92949	Up	1.97371e-10	4.42255e-08	11p15.5
GHR	2.90734	Up	0.000775824	0.0254967	5p13.1-p12
MAP1B	2.88858	Up	0.0299292	0.264028	5q13.2
ARID3B	2.88567	Up	0.0299292	0.266894	15q24.1
RHOB	2.88277	Up	0.0299292	0.262712	2p24.1
C16orf62	2.88243	Up	0.0299292	0.265167	16p12.3
PET112	2.88192	Up	0.0299292	0.263651	NA
SBNO2	2.88189	Up	0.0299292	0.267863	19p13.3
GTPBP2	2.88166	Up	0.00134925	0.0384023	6p21.1
LINC00893	2.88162	Up	0.0299292	0.268058	Xq28
NUP210L	2.88085	Up	0.00134925	0.0384912	1q21.3
ATP2C2	2.88042	Up	0.0299292	0.26574	16q24.1
SPATA2L	2.88018	Up	0.00134925	0.0382258	16q24.3
PDCD6IP	2.88011	Up	0.0299292	0.267281	3p22.3
RASSF7	2.88001	Up	0.0299292	0.268253	11p15.5
SPSB2	2.87987	Up	0.00134925	0.0383138	12p13.31
IDI1	2.87966	Up	6.74882e-05	0.00358502	10p15.3
OST4	2.87962	Up	0.0299292	0.266316	2p23.3
PHPT1	2.87902	Up	6.10028e-09	1.074e-06	9q34.3
RASGRP1	2.87772	Up	3.54094e-06	0.000349108	15q14
RAB1B	2.87758	Up	0.0299292	0.267669	11q13.2
HNF1A	2.87683	Up	0.0299292	0.262899	12q24.31
TCF25	2.87645	Up	0.0299292	0.265932	16q24.3
XPO1	2.87553	Up	0.00134925	0.0385805	2p15
TMEM106B	2.87539	Up	0.0299292	0.267087	7p21.3
GRIN3B	2.87447	Up	0.0299292	0.265358	19p13.3
KDM3A	2.87379	Up	0.0299292	0.263087	2p11.2
SUCO	2.87367	Up	0.0299292	0.267475	1q24.3
TLK1	2.81297	Up	6.60296e-09	1.14613e-06	2q31.1
MTSS1	2.81081	Up	1.63992e-10	3.81327e-08	8q24.13
CEP135	2.79418	Up	8.12668e-05	0.00420812	4q12
HSD3BP4	2.78754	Up	4.21616e-06	0.000399692	1p12
MYH10	2.78735	Up	1.53016e-12	5.09666e-10	17p13.1
SNRK	2.78696	Up	1.04392e-05	0.000799085	3p22.1
CMC2	2.78681	Up	0.0023345	0.0548007	16q23.2
MAPK8IP3	2.78515	Up	0.0023345	0.0546965	16p13.3
SLC24A2	2.78301	Up	0.000143661	0.00670634	9p22.1-p21.3
LINC00888	2.75917	Up	0.0299292	0.264217	3q27.1
PAIP2B	2.74284	Up	0.0023345	0.0544894	2p13.3
ENPP1	2.70044	Up	0.0169916	0.194614	6q23.2
LENG9	2.68573	Up	0.00401622	0.0780692	19q13.42
ADAMTS2	2.66737	Up	0.0299292	0.264786	5q35.3
LRIG1	2.64361	Up	4.70464e-06	0.000426323	3p14.1
CAMK2N2	2.63386	Up	5.15272e-05	0.00288646	3q27.1
FN1	2.62897	Up	0.0023345	0.0545927	2q35
CISD2	2.62619	Up	0.0299292	0.266124	4q24
GSN	2.62192	Up	0.00686566	0.106164	9q33.2
LOC339666	2.61562	Up	0.000580418	0.0202064	22q12.3
PRORSD1P	2.60637	Up	0.0169916	0.193535	2p16.1
LIN52	2.58353	Up	8.70714e-05	0.00445256	14q24.3
LGALS8-AS1	2.57995	Up	0.00686566	0.106834	1q43
TOR1B	2.57831	Up	0.00686566	0.106031	9q34.11
DNHD1	2.57693	Up	0.00686566	0.106431	11p15.4
INTS2	2.57491	Up	0.0299292	0.262525	17q23.2
GPM6B	2.56591	Up	0.00299206	0.0620777	Xp22.2
KLRC3	2.55928	Up	0.0207716	0.218794	12p13.2
DIP2A	2.54511	Up	3.03732e-05	0.0019001	21q22.3
FAM84B	2.54432	Up	3.03732e-05	0.0018905	8q24.21
CDKN1A	2.54152	Up	0.00686566	0.106565	6p21.2
CLK3	2.53125	Up	3.27974e-07	4.49106e-05	15q24.1
SRGAP1	2.52869	Up	0.000341202	0.013697	12q14.2
GJA9-MYCBP	2.51594	Up	6.7649e-06	0.000559534	1p34.3
ETF1	2.51194	Up	2.2399e-05	0.00147618	5q31.2
TENC1	2.51117	Up	2.2399e-05	0.00146833	NA
LOC148709	2.50132	Up	4.70464e-06	0.000423212	1q32.1
SLC24A1	2.50098	Up	2.33116e-09	4.35291e-07	15q22.31
KMT2E-AS1	2.47943	Up	5.80068e-06	0.000496442	7q22.3
ANGPT2	2.47105	Up	4.26416e-11	1.14242e-08	8p23.1
CAND2	2.46502	Up	0.0116535	0.1507	3p25.2
PRSS12	2.46477	Up	5.95078e-10	1.26444e-07	4q26
FAXDC2	2.46321	Up	0.00165352	0.0439181	5q33.2
ADCY5	2.46317	Up	0.0116535	0.149914	3q21.1
SFT2D3	2.46299	Up	0.00165352	0.043636	2q14.3
SLC9A3R1	2.46296	Up	0.0116535	0.149601	17q25.1
CPSF1	2.46074	Up	0.0116535	0.149446	8q24.3
GLI2	2.45656	Up	0.0116535	0.15007	2q14.2
OTX2-AS1	2.43671	Up	0.00686566	0.105898	14q22.3
GGA1	2.43463	Up	0.0299292	0.263839	22q13.1
SPIRE2	2.42815	Up	7.9419e-06	0.000635558	16q24.3
CCAR2	2.42684	Up	3.74084e-05	0.00222716	8p21.3
AMZ1	2.41793	Up	0.0116535	0.150227	7p22.3
SLC35E2B	2.40451	Up	0.000341202	0.0137417	1p36.33
C16orf93	2.40363	Up	0.00686566	0.106969	NA
REC8	2.40069	Up	0.000245454	0.0104309	14q12
PPL	2.37851	Up	0.0027666	0.0609939	16p13.3
GULP1	2.36979	Up	0.0027666	0.060885	2q32.1-q32.2
SHARPIN	2.36063	Up	0.0116535	0.149757	8q24.3
ARVCF	2.34009	Up	0.0196215	0.213241	22q11.21
GGN	2.33981	Up	0.0196215	0.214566	19q13.2
RFC4	2.3397	Up	0.0196215	0.21533	3q27.3
SELO	2.33967	Up	0.0196215	0.215139	NA
ATXN7L3	2.33935	Up	0.0196215	0.213807	17q21.31
GNAT2	2.33845	Up	0.00067881	0.0230459	1p13.3
CDH4	2.33821	Up	0.0196215	0.213996	20q13.33
C9orf172	2.33017	Up	2.20608e-11	6.04172e-09	9q34.3
ZSWIM8	2.31615	Up	0.0196215	0.214376	10q22.2
LRAT	2.3159	Up	0.0299292	0.263274	4q32.1
RPS23	2.31228	Up	0.0027666	0.0606683	5q14.2
ERMP1	2.31223	Up	0.00016999	0.00773047	9p24.1
MIR600HG	2.29522	Up	4.31684e-05	0.00250947	9q33.3
C1orf145	2.29284	Up	0.0299292	0.264977	1q42.13
FHOD1	2.28731	Up	1.34949e-09	2.59861e-07	16q22.1
ADRBK2	2.27628	Up	0.00686566	0.106699	NA
TMEM245	2.2755	Up	0.0196215	0.213054	9q31.3
SCML2	2.26841	Up	0.0027666	0.0607764	Xp22.13
DCAF7	2.26483	Up	0.0023345	0.0549053	17q23.3
LOC284837	2.25745	Up	0.00027901	0.0115387	NA
WDSUB1	2.25498	Up	0.0196215	0.214757	2q24.2
THUMPD3	2.24959	Up	1.8026e-16	1.00979e-13	3p25.3
AP5S1	2.2298	Up	0.00401622	0.0781926	20p13
AKIRIN1	2.22604	Up	0.00686566	0.106297	1p34.3
TCAM1P	2.22146	Up	0.0299292	0.263462	17q23.3
RPS14	2.21126	Up	0.0398874	0.304946	5q33.1
ANKHD1	2.21115	Up	0.0027666	0.0604532	5q31.3
FBXO41	2.20358	Up	0.00758908	0.114198	2p13.2
FAM65C	2.20271	Up	0.000455648	0.016965	20q13.13
C9orf163	2.20199	Up	0.00183629	0.0463739	9q34.3
C1orf122	2.20197	Up	0.0327366	0.275202	1p34.3
CBX1	2.20195	Up	0.0327366	0.273708	17q21.32
KCTD9	2.20187	Up	0.0327366	0.273152	8p21.2
ABCA3	2.20163	Up	0.0327366	0.274453	16p13.3
KIF22	2.20133	Up	0.0327366	0.273523	16p11.2
DNLZ	2.20093	Up	0.0327366	0.273894	9q34.3
PSMA3	2.20088	Up	0.0327366	0.27539	14q23.1
VTN	2.20036	Up	0.0327366	0.275014	17q11.2
SYVN1	2.20021	Up	0.00758908	0.113367	11q13.1
E4F1	2.19931	Up	0.0327366	0.27408	16p13.3
WDR52	2.1973	Up	0.0327366	0.27464	NA
VPS13C	2.18955	Up	0.0327366	0.274266	15q22.2
POLI	2.184	Up	0.0169916	0.195158	18q21.2
CCDC69	2.1831	Up	0.0299292	0.264407	5q33.1
SLC26A4	2.1808	Up	0.00758908	0.113781	7q22.3
STRBP	2.17331	Up	0.00183629	0.0464692	9q33.3
SPTY2D1-AS1	2.17126	Up	1.3294e-38	4.09588e-35	11p15.1
WNK3	2.16993	Up	0.0196215	0.21343	Xp11.22
PTK6	2.16432	Up	2.40248e-08	3.94776e-06	20q13.33
RAB6B	2.15668	Up	2.40248e-08	4.0011e-06	3q22.1
SLC38A10	2.15136	Up	0.000492184	0.0179458	17q25.3
CYP2A6	2.12967	Up	0.00686566	0.105765	19q13.2
LDHAL6A	2.12824	Up	0.00165352	0.0438237	11p15.1
STAT6	2.12691	Up	1.96697e-05	0.00133928	12q13.3
ATXN7	2.12357	Up	1.57895e-11	4.4225e-09	3p14.1
UBA6-AS1	2.11882	Up	0.0196215	0.214947	4q13.2
NIPA2	2.10748	Up	0.00165352	0.0437296	15q11.2
PCIF1	2.10232	Up	0.0124248	0.155613	20q13.12
TSSK3	2.10196	Up	0.0124248	0.15514	1p35.1
C14orf23	2.1004	Up	1.96034e-06	0.00021765	NA
UTP11L	2.08948	Up	8.35524e-21	6.86467e-18	NA
LIPT1	2.08568	Up	1.96034e-06	0.000219629	2q11.2
GSR	2.05755	Up	0.0327366	0.275578	8p12
ZNF91	2.05561	Up	0.0116535	0.150542	19p12
MARS	2.04965	Up	0.00484156	0.087233	12q13.3
NARFL	2.04958	Up	0.00484156	0.0871057	16p13.3
TIPARP-AS1	2.04922	Up	5.0385e-05	0.00284837	3q25.31
CFB	2.04836	Up	0.00484156	0.0874888	6p21.33
CDIP1	2.04821	Up	0.00299206	0.0617657	16p13.3
LOC399715	2.04783	Up	0.0299292	0.262338	10p15.1
LOC646999	2.04731	Up	0.0327366	0.272783	7p14.1
TBC1D32	2.03814	Up	0.00183629	0.0465648	6q22.31
TRIM60	2.03693	Up	0.0327366	0.273337	4q32.3
SIAH1	2.02998	Up	0.00119538	0.0355842	16q12.1
CA12	2.02259	Up	0.00758908	0.114337	15q22.2
TIMELESS	2.02218	Up	0.0116535	0.150385	12q13.3
NOD1	2.01803	Up	0.00191886	0.0477737	7p14.3
POMZP3	2.01587	Up	0.00299206	0.0619734	7q11.23
CASC3	2.01114	Up	0.00758908	0.114058	17q21.1
NSD1	2.00985	Up	8.01304e-05	0.00416678	5q35.3
CHST1	1.99916	Up	0.00459868	0.0845883	11p11.2
ZSCAN31	1.99793	Up	0.0201632	0.216645	6p22.3-p22.1
GRIN3A	1.9979	Up	0.0201632	0.217023	9q31.1
PDXDC2P	1.99538	Up	0.0201632	0.216834	16q22.1
FAM208B	1.99534	Up	0.0201632	0.215517	10p15.1
GAS5-AS1	1.99513	Up	0.0201632	0.215704	1q25.1
DLEU1	1.99501	Up	0.0201632	0.216267	13q14.2-q14.3
RMND5B	1.99443	Up	0.000769598	0.0257033	5q35.3
ABR	1.99325	Up	0.0124248	0.155772	17p13.3
KRTAP5-1	1.98721	Up	0.0324006	0.275003	11p15.5
TMEM130	1.96638	Up	2.12632e-06	0.000229866	7q22.1
TMEM115	1.95832	Up	5.35988e-18	3.30276e-15	3p21.31
OTUD4	1.95755	Up	5.19668e-05	0.00289791	4q31.21
GIGYF1	1.95116	Up	0.00306006	0.0617221	7q22.1
CLDN4	1.94831	Up	0.00484566	0.0869256	7q11.23
TUBB1	1.94514	Up	7.06296e-08	1.06151e-05	20q13.32
TROVE2	1.94333	Up	0.00758908	0.113643	1q31.2
GPR34	1.93542	Up	0.0201632	0.216456	Xp11.4
BAG5	1.92934	Up	0.000769598	0.0256339	14q32.33
SERHL	1.92115	Up	0.00299206	0.0618694	22q13.2
CDRT1	1.91979	Up	0.0324006	0.275954	17p12
CUBN	1.914	Up	0.0196215	0.215522	10p13
UXT-AS1	1.91169	Up	0.0201632	0.215892	Xp11.23
ZHX3	1.90867	Up	4.04222e-07	5.41482e-05	20q12
ZNF563	1.90545	Up	0.0327366	0.272967	19p13.2
BAIAP2L1	1.90214	Up	0.0324006	0.275573	7q21.3-q22.1
IGFALS	1.90111	Up	0.0201632	0.216079	16p13.3
DBIL5P2	1.90081	Up	0.0324006	0.275383	2p15
NKPD1	1.8883	Up	0.000199911	0.00905774	19q13.32
NIP7	1.8878	Up	0.012385	0.155907	16q22.1
TCTN2	1.88379	Up	0.012385	0.155589	12q24.31
PTP4A1	1.88118	Up	0.012385	0.155431	6q12
UTP18	1.88012	Up	0.0324006	0.276145	17q21.33
AATK	1.87994	Up	0.0324006	0.275193	17q25.3
LZTR1	1.87953	Up	0.00192549	0.0476501	22q11.1-q11.2
SLC10A1	1.87932	Up	0.00192549	0.0475546	14q24.1
C7orf43	1.8793	Up	0.012385	0.156387	7q22.1
CDC42SE2	1.87905	Up	0.00192549	0.047746	5q31.1
ACPT	1.87884	Up	0.0324006	0.274625	19q13.33
CRELD1	1.87863	Up	0.012385	0.155748	3p25.3
SPAG1	1.87803	Up	0.012385	0.156226	8q22.2
DSEL	1.87307	Up	0.00758908	0.113505	18q22.1
CPM	1.87022	Up	4.93052e-34	1.21527e-30	12q15
REEP5	1.86693	Up	0.00191886	0.0476774	5q22.2
DNAJC3	1.86402	Up	0.000773662	0.0256307	13q32.1
EP300	1.85891	Up	0.0324006	0.276719	22q13.2
F2R	1.84391	Up	0.00301636	0.0612415	5q13.3
SIGLEC16	1.84333	Up	0.00484156	0.0873607	19q13.33
NPTXR	1.84264	Up	0.00758908	0.113919	22q13.1
DCDC2	1.8357	Up	0.0196215	0.214186	6p22.3
CNTRL	1.8341	Up	0.000488968	0.0179346	9q33.2
MPP5	1.82667	Up	3.6794e-06	0.00035988	14q23.3
MAMDC4	1.8164	Up	2.37914e-15	1.22169e-12	9q34.3
CXCR5	1.81022	Up	0.00301636	0.0611408	11q23.3
SLC17A5	1.80767	Up	0.00484156	0.0877462	6q13
NOL4L	1.80679	Up	0.00484566	0.0870524	20q11.21
PPP6R2	1.80514	Up	0.00761512	0.113344	22q13.33
UTY	1.79271	Up	0.0124248	0.155455	Yq11.221
SYT11	1.78872	Up	0.0124248	0.155298	1q22
IL17REL	1.78719	Up	0.0195507	0.215705	22q13.33
SURF4	1.78705	Up	0.0195507	0.215899	9q34.2
JMJD1C-AS1	1.78658	Up	0.0195507	0.215512	10q21.3
MYRF	1.7733	Up	0.00187798	0.0470411	11q12.2
OTUB2	1.77315	Up	0.00187798	0.0471369	14q32.12
PLXNC1	1.77224	Up	0.00187798	0.0469457	12q22
ITGA11	1.77033	Up	0.012385	0.156067	15q23
KIAA1715	1.76957	Up	0.0327366	0.274827	NA
MAN2A2	1.76269	Up	0.0324006	0.276336	15q26.1
TNFRSF10B	1.75892	Up	2.14132e-05	0.00143422	8p21.3
LOC256880	1.75798	Up	0.00484156	0.0876173	4q23
PYGB	1.75325	Up	0.00469218	0.0854157	20p11.21
TRIOBP	1.73453	Up	0.000488968	0.0178814	22q13.1
CDHR5	1.72297	Up	0.0305588	0.266153	11p15.5
PTCD3	1.72223	Up	0.0327366	0.275766	2p11.2
CIRBP	1.7222	Up	0.0152658	0.180553	19p13.3
SEMA4D	1.71507	Up	0.00301636	0.0613426	9q22.2
FABP2	1.709	Up	0.0183375	0.204517	4q26
2002-03-01	1.70358	Up	0.0201632	0.217213	NA
TPI1P3	1.68755	Up	0.0183375	0.204702	6q22.1
TMEM43	1.68676	Up	0.00724444	0.110907	3p25.1
RPS11	1.68658	Up	0.00179402	0.0457754	19q13.33
LDLR	1.68301	Up	1.28231e-05	0.000940667	19p13.2
UGDH	1.67519	Up	0.00120908	0.0359053	4p14
TMEM126A	1.66788	Up	0.000284868	0.0117415	11q14.1
GTF2IRD2	1.66433	Up	0.000298576	0.0121041	7q11.23
PP7080	1.65664	Up	0.00444126	0.0826799	5p15.33
STC2	1.65633	Up	0.00444126	0.082805	5q35.2
MIR5096	1.65534	Up	0.000758586	0.0254044	4q21.21
LINC00964	1.64923	Up	0.000729822	0.024642	8q24.13
LOC441666	1.64833	Up	0.00761512	0.113481	10q11.21
THOC1	1.64538	Up	0.0183375	0.205074	18p11.32
CLIP1-AS1	1.64482	Up	0.0183375	0.204332	12q24.31
ISYNA1	1.64477	Up	0.0183375	0.204888	19p13.11
TNFRSF1B	1.64401	Up	0.0110953	0.147188	1p36.22
LOC100507501	1.64284	Up	0.000117707	0.00566647	NA
MSRB2	1.64264	Up	0.0324006	0.275763	10p12.2
ALDH1B1	1.63309	Up	0.00469218	0.0852897	9p13.1
DSC1	1.63215	Up	0.0324006	0.274814	18q12.1
SEMA5A	1.63166	Up	0.0472472	0.339123	5p15.31
RPL41	1.62977	Up	0.0280576	0.258819	12q13.2
ZNF552	1.61902	Up	0.00273304	0.060362	19q13.43
ITPR3	1.6171	Up	0.0110953	0.147347	6p21.31
GBA2	1.61604	Up	4.3955e-05	0.0025432	9p13.3
CASP2	1.61541	Up	7.00302e-05	0.00370409	7q34
ATP2A2	1.61423	Up	0.0027666	0.0605605	12q24.11
RGPD1	1.61155	Up	0.00675648	0.105669	2p11.2
TANC2	1.6043	Up	0.00016786	0.00766187	17q23.2-q23.3
LRPAP1	1.60272	Up	5.21842e-24	7.14576e-21	4p16.3
LINC00485	1.59745	Up	0.00025114	0.0106359	12q23.2
METTL15	1.59263	Up	0.0472472	0.339519	11p14.1
LIN7C	1.59146	Up	0.0472472	0.34091	11p14.1
RNASEH2C	1.5909	Up	4.53812e-11	1.16516e-08	11q13.1
LOC158435	1.58799	Up	0.0305588	0.266341	9q22.32
HSPA1A	1.58039	Up	0.0472472	0.34131	6p21.33
ZNF668	1.57978	Up	0.0472472	0.340312	16p11.2
RHOBTB2	1.57963	Up	0.00413552	0.0784095	8p21.3
CACNA2D2	1.57946	Up	4.63722e-07	6.14506e-05	3p21.31
RAF1	1.57938	Up	0.000403096	0.0158209	3p25.2
RAD52	1.57925	Up	0.0472472	0.338532	12p13.33
SGSH	1.57904	Up	0.0472472	0.338729	17q25.3
MSTO1	1.57055	Up	0.00675648	0.105535	1q22
ILK	1.55988	Up	0.0305588	0.266908	11p15.4
KCNQ1	1.55671	Up	0.0280576	0.258239	11p15.5-p15.4
RNF19A	1.55667	Up	0.0280576	0.258432	8q22.2
LINC00578	1.55651	Up	0.0305588	0.26653	3q26.32
-	1.55488	Up	0.0305588	0.267097	NA
ELP5	1.55445	Up	0.000214548	0.00951111	17p13.1
OTUD3	1.55293	Up	0.0168467	0.19513	1p36.13
RNF138P1	1.54977	Up	0.00168726	0.043593	5q11.2
RPL3	1.54444	Up	0.002898	0.0627679	22q13.1
SPON1	1.54377	Up	0.0168467	0.194582	11p15.2
VWA5B2	1.54321	Up	0.0168467	0.194764	3q27.1
LOC100133091	1.53888	Up	8.09524e-11	1.99531e-08	7q11.23
ARHGAP31	1.52725	Up	0.0062131	0.098928	3q13.32-q13.33
FAM193A	1.52119	Up	0.0324006	0.276527	4p16.3
RPL32	1.51281	Up	0.0118697	0.151274	3p25.2
AP5B1	1.51184	Up	0.00233912	0.054494	11q13.1
DXO	1.51155	Up	0.00233912	0.0543912	6p21.33
ZNF702P	1.50444	Up	0.0195507	0.21532	19q13.41
THRA	1.499	Up	0.0280576	0.257854	17q21.1
TTC39C	1.49871	Up	3.84076e-05	0.00226476	18q11.2
MAP4	1.49709	Up	0.037741	0.305397	3p21.31
ARHGDIA	1.49369	Up	0.0472472	0.340711	17q25.3
MGRN1	1.49277	Up	0.0116535	0.150858	16p13.3
PCDHB19P	1.48397	Up	0.00926392	0.1326	5q31.3
C3orf17	1.47925	Up	0.00346752	0.0688144	NA
MAGEA10	1.47456	Up	3.00984e-05	0.00190222	Xq28
TBC1D15	1.46908	Up	0.00213466	0.051182	12q21.1
NR3C2	1.46529	Up	0.0424808	0.313869	4q31.23
TTC19	1.46505	Up	0.0253424	0.240061	17p12
STXBP1	1.465	Up	0.0424808	0.314813	9q34.11
DYNAP	1.46491	Up	0.00413552	0.0785303	18q21.2
FTSJ3	1.46487	Up	0.0424808	0.314623	17q23.3
KIAA2013	1.46441	Up	3.00984e-05	0.00189251	1p36.22
EIF4H	1.46436	Up	0.0253424	0.239877	7q11.23
GLT8D1	1.46379	Up	0.0472472	0.34151	3p21.1
PLEKHG6	1.46308	Up	0.00168726	0.0436845	12p13.31
SLC52A1	1.45074	Up	0.0472472	0.34111	17p13.2
LDB3	1.44751	Up	0.00254192	0.0580123	10q23.2
LY75	1.44671	Up	0.0305588	0.265965	2q24.2
SHROOM4	1.44622	Up	0.0424808	0.314434	Xp11.22
SLFN13	1.43872	Up	0.0280576	0.258625	17q12
INPP5B	1.43836	Up	0.0062131	0.0988003	1p34.3
PRRT3	1.43795	Up	0.0168467	0.194947	3p25.3
2008-03-01	1.43524	Up	0.0472472	0.339321	NA
-	1.42868	Up	0.0305588	0.265777	NA
IL21R	1.4249	Up	0.0280576	0.259013	16p12.1
NAV1	1.42301	Up	0.000601582	0.0208256	1q32.1
SWAP70	1.42174	Up	0.0101985	0.141858	11p15.4
STK19	1.42049	Up	0.0472472	0.340114	6p21.33
LRRC34	1.41941	Up	0.037741	0.305799	3q26.2
PSMC5	1.41883	Up	0.0280576	0.258046	17q23.3
MAST2	1.41643	Up	0.00510586	0.090539	1p34.1
WDR24	1.41567	Up	0.00510586	0.0906695	16p13.3
NEK6	1.41566	Up	0.00510586	0.0901499	9q33.3
NOL12	1.41489	Up	0.0101985	0.141698	22q13.1
PTPRC	1.4128	Up	0.037741	0.306	1q31.3-q32.1
RPL13AP5	1.41235	Up	0.0472472	0.339717	10q24.1
HNRNPA1P10	1.4114	Up	0.0472472	0.339915	19p13.2
LOC100506085	1.40867	Up	0.0168467	0.194217	4q33
TMF1	1.40482	Up	0.0472472	0.340511	3p14.1
TNFAIP1	1.40251	Up	0.0137021	0.167193	17q11.2
MYOM3	1.40025	Up	0.0305588	0.266719	1p36.11
LOC644669	1.38819	Up	0.0424808	0.314246	18p11.21
PTOV1	1.38181	Up	0.037741	0.305197	19q13.33
PPP2R3C	1.38144	Up	0.037741	0.305598	14q13.2
FOXJ3	1.38046	Up	0.00746542	0.113305	1p34.2
BREA2	1.37466	Up	0.0472472	0.338926	8q24.3
LOC643623	1.36905	Up	0.000742326	0.0249957	6q22.31
CTCFL	1.36349	Up	0.00213466	0.0510826	20q13.31
SRP14-AS1	1.36012	Up	0.00510586	0.0904089	15q15.1
PLEKHG1	1.3592	Up	0.0168467	0.194399	6q25.1
KIAA1467	1.35918	Up	0.0226478	0.22692	NA
STX17	1.35515	Up	0.0332792	0.275812	9q31.1
CD209	1.35504	Up	3.28022e-05	0.00197197	19p13.2
CDK10	1.34649	Up	0.0152658	0.180379	16q24.3
SH3BP5	1.33971	Up	0.000136287	0.00641067	3p25.1
NSUN5P1	1.33183	Up	0.0424808	0.314057	7q11.23
GNRHR	1.32761	Up	0.00664754	0.104362	4q13.2
NCOA3	1.32535	Up	5.41256e-06	0.000483365	20q13.12
DENND4C	1.3248	Up	0.0253424	0.240246	9p22.1
SPECC1	1.32127	Up	0.012215	0.154397	17p11.2
TMEM170B	1.31937	Up	0.037741	0.306202	6p24.2
EEF2	1.31903	Up	0.0332792	0.275627	19p13.3
LRRC19	1.31814	Up	0.0040938	0.0788312	9p21.2
ZFPM2	1.3156	Up	0.000779328	0.0255437	8q23.1
CACTIN-AS1	1.31252	Up	0.0108347	0.144197	19p13.3
DCAF13	1.3122	Up	0.00027232	0.0114152	8q22.3
SLC30A7	1.31129	Up	0.0040938	0.0787083	1p21.2
LINC00672	1.31103	Up	2.39626e-05	0.00155429	17q12
C18orf8	1.30987	Up	0.0200942	0.217038	18q11.2
LGMN	1.29649	Up	2.14956e-05	0.00143196	14q32.12
LRRC4	1.29403	Up	0.0177384	0.200558	7q32.1
WWTR1-AS1	1.27516	Up	0.048402	0.342033	3q25.1
ANKRD36B	1.27388	Up	0.0177384	0.200191	2q11.2
PPP2R3A	1.27211	Up	0.029201	0.262681	3q22.2-q22.3
C19orf54	1.26932	Up	0.0200942	0.216659	19q13.2
PDE11A	1.26242	Up	0.00364324	0.0716097	2q31.2
STAR	1.2593	Up	0.0108347	0.144353	8p11.23
TRIM5	1.25477	Up	0.0146855	0.177959	11p15.4
NFAT5	1.25295	Up	5.66808e-06	0.000495414	16q22.1
CARM1	1.2486	Up	1.48924e-12	5.09817e-10	19p13.2
ACOT13	1.24754	Up	3.4912e-13	1.34455e-10	6p22.3
PKD2L2	1.24553	Up	0.00460126	0.0845096	5q31.2
GGT8P	1.24357	Up	0.00364324	0.0717241	2p11.2
MKRN2OS	1.24357	Up	0.00746542	0.113166	3p25.2
GLS2	1.2424	Up	0.048402	0.340472	12q13.3
C19orf44	1.24231	Up	0.048402	0.341837	19p13.11
RPS25	1.24191	Up	0.048402	0.341446	11q23.3
GRIP2	1.24172	Up	0.00460126	0.0843838	3p25.1
KIAA1147	1.24101	Up	0.048402	0.340861	7q34
SLC7A11-AS1	1.236	Up	4.7852e-05	0.00273022	4q28.3
ACVR2A	1.23174	Up	0.0255374	0.241352	2q22.3-q23.1
LOC100127888	1.22747	Up	0.0136861	0.167329	NA
GOLGA8I	1.22728	Up	0.0424808	0.315002	NA
MTF1	1.22592	Up	0.00111186	0.0336671	1p34.3
EID2B	1.22481	Up	0.00957408	0.136091	19q13.2
RABGAP1L	1.22313	Up	1.14483e-05	0.000860298	1q25.1
PDXK	1.22239	Up	0.0177384	0.200374	21q22.3
EIF2S2	1.21821	Up	0.00222792	0.0530056	20q11.22
DIEXF	1.21801	Up	0.048402	0.341642	1q32.2
NSUN5	1.21747	Up	1.37796e-14	6.53155e-12	7q11.23
APPL1	1.20192	Up	0.0119816	0.152071	3p14.3
DCTN2	1.20155	Up	0.0222822	0.223438	12q13.3
CHTOP	1.20154	Up	0.0420254	0.312001	1q21.3
CNOT1	1.20047	Up	0.048402	0.340666	16q21
APOM	1.19606	Up	0.0119816	0.152228	6p21.33
NOP14-AS1	1.19481	Up	0.00172514	0.0443854	4p16.3
PAG1	1.1892	Up	0.0136861	0.167163	8q21.13
KIAA1614	1.18838	Up	0.0074161	0.112835	1q25.3
C2CD4A	1.18403	Up	0.0200942	0.216848	15q22.2
NBPF15	1.18189	Up	0.0420254	0.311813	1q21.1
ZNF286A	1.18093	Up	0.00650824	0.102436	17p12
TMEM105	1.17994	Up	0.0119816	0.151914	17q25.3
NUMA1	1.17921	Up	0.0104735	0.145356	11q13.4
SPRN	1.17537	Up	0.0079777	0.117044	10q26.3
BZRAP1-AS1	1.17492	Up	0.0136861	0.167495	NA
MCM4	1.17083	Up	0.048402	0.341056	8q11.21
PEX1	1.1694	Up	0.0364292	0.297123	7q21.2
FRMD4A	1.16611	Up	0.000411916	0.0160647	10p13
NCOA7	1.15178	Up	0.0196215	0.213618	6q22.31-q22.32
RPS24	1.14547	Up	0.048402	0.341251	10q22.3
GALNT15	1.13671	Up	0.0420254	0.312189	3p25.1
HIP1	1.1295	Up	0.0049928	0.0887897	7q11.23
PPARD	1.12602	Up	0.00172514	0.0444782	6p21.31
SC5D	1.12453	Up	0.0236234	0.233281	11q23.3-q24.1
YEATS2	1.12264	Up	0.0364292	0.296927	3q27.1
SGK494	1.11903	Up	0.00914484	0.131353	17q11.2
LPCAT3	1.11278	Up	0.000156746	0.00720799	12p13.31
HIF1A	1.11143	Up	0.00161197	0.0430931	14q23.2
NARG2	1.10397	Up	0.0427876	0.315757	NA
RAET1E	1.10258	Up	0.0243128	0.231554	6q25.1
2011-09-01	1.09543	Up	0.00240448	0.0554922	NA
CENPP	1.09341	Up	3.39024e-06	0.000336946	9q22.31
SP4	1.08583	Up	0.00695484	0.106739	7p15.3
GFM2	1.08095	Up	0.044255	0.325611	5q13.3
PAPPA	1.07969	Up	0.044255	0.325223	9q33.1
MDM2	1.07921	Up	0.00082114	0.0260147	12q15
PPM1D	1.07434	Up	0.0079777	0.117184	17q23.2
CACYBP	1.07368	Up	0.031547	0.27264	1q25.1
ZBTB46	1.06446	Up	0.0380722	0.306068	20q13.33
TMEM184A	1.06436	Up	1.19504e-06	0.000141612	7p22.3
SFXN1	1.05925	Up	0.0236234	0.232908	5q35.2
SERPINB1	1.05834	Up	0.0152969	0.180574	6p25.2
CCDC30	1.05724	Up	0.0282184	0.259138	1p34.2
WDR5B	1.05363	Up	0.00146953	0.0408815	3q21.1
LIN28A	1.05247	Up	0.0063005	0.100061	1p36.11
CTBP2	1.04661	Up	0.00510586	0.0902792	10q26.13
IL6R	1.04352	Up	1.0895e-05	0.000828824	1q21.3
DTWD2	1.04296	Up	0.0327688	0.272867	5q23.1
FAM213A	1.04231	Up	0.0135017	0.166728	10q23.1
SLC26A2	1.03888	Up	0.0273034	0.252998	5q32
FMNL2	1.03511	Up	0.00412394	0.0785525	2q23.3
ALPK1	1.03002	Up	0.0236234	0.232722	4q25
ZNF865	1.02976	Up	0.000371866	0.0148795	19q13.42
SLC2A4	1.02896	Up	0.00547012	0.093891	17p13.1
CACNB2	1.01976	Up	0.00131599	0.0381607	10p12.33-p12.31
KIAA1731	1.01722	Up	0.0209586	0.212413	NA
DPH3P1	1.01377	Up	0.0209586	0.212587	20q13.33
MRPS10	1.01263	Up	0.044255	0.325029	6p21.1
C17orf85	1.00991	Up	0.0176804	0.200086	NA
LOC100507156	1.00865	Up	5.92254e-05	0.00324397	8p21.3
SYT2	1.00793	Up	0.044255	0.325417	1q32.1
PSMD6-AS2	1.00739	Up	5.84478e-07	7.58222e-05	3p14.1
INGX	1.00509	Up	0.0236234	0.233094	Xq13.1
PPM1E	1.00428	Up	7.81152e-10	1.57818e-07	17q22
