# Supplementary material for: Etoposide-induced DNA damage affects multiple cellular pathways in addition to DNA damage response
Source: Oncotarget. 2018 Feb 16;9(35):24122–39. doi: 10.18632/oncotarget.24517 (PMC5963631; doi:10.18632/oncotarget.24517)
Supplement: Supplementary file 6 [file oncotarget-09-24122-s006.xlsx]

## Sheet: Sheet1
Supplementary Table 4. ETOP-downregulated genes at p < 0.05
Symbol	log2 Ratio(ETOP/vehicle)	DownRegulation	P-value	FDR	Chromosome location
TCEB3CL	-12.8942	Down	2.27308e-09	4.30976e-07	18q21.1
PMS2P4	-12.4998	Down	0.00556522	0.0946011	7q11.21
EPB41L4A-AS2	-12.1501	Down	3.23132e-05	0.0019521	5q22.2
EGFLAM-AS4	-12.0855	Down	1.54859e-05	0.00107824	5p13.2
H3F3A	-12.0607	Down	0.000612566	0.0210286	1q42.12
C6orf136	-11.7924	Down	0.00127819	0.0375058	6p21.33
TUBA1B	-11.7653	Down	6.74254e-05	0.00359719	12q13.12
SCNM1	-11.6808	Down	1.54859e-05	0.00108436	1q21.3
C22orf15	-11.628	Down	0.0116125	0.151763	22q11.23
C9orf173	-11.5755	Down	0.0026671	0.0593309	NA
ODF3B	-11.4803	Down	0.0116125	0.150487	22q13.33
CTAGE15	-11.4717	Down	7.42152e-06	0.000601729	7q35
LOC728024	-11.4574	Down	0.00127819	0.037152	8p11.23
RPL21P44	-11.4486	Down	0.000293568	0.0120197	4q12
HYI	-11.4294	Down	0.0026671	0.0600902	1p34.2
ASCL5	-11.3281	Down	0.0026671	0.0598713	1q32.1
ZNF511	-11.2952	Down	0.0116125	0.151122	10q26.3
COX6C	-11.2952	Down	0.024231	0.237568	8q22.2
PLGLB1	-11.2825	Down	7.42152e-06	0.000597796	2p11.2
PPIC	-11.1124	Down	0.0116125	0.151442	5q23.2
PRDX1	-11.1085	Down	0.024231	0.236252	1p34.1
HPR	-11.0701	Down	0.024231	0.232572	16q22.2
PRDX3	-10.9672	Down	0.00556522	0.0951259	10q26.11
FKTN	-10.9607	Down	0.000293568	0.0119799	9q31.2
UPK3B	-10.9359	Down	0.00556522	0.0948628	7q11.2
CCDC107	-10.9359	Down	0.024231	0.234951	9p13.3
ZNF613	-10.9039	Down	0.00127819	0.0375953	19q13.41
TNFAIP8L2	-10.9009	Down	0.024231	0.233847	1q21.3
PGAM4	-10.8978	Down	0.00556522	0.0934411	Xq21.1
RNF34	-10.8525	Down	0.00556522	0.0947317	12q24.31
ARL14EP	-10.8098	Down	0.00556522	0.0938246	11p14.1
ADD3-AS1	-10.8041	Down	0.024231	0.238326	10q25.1
ZNF580	-10.7822	Down	0.024231	0.232391	19q13.42
LINC01125	-10.7797	Down	0.024231	0.232211	2q11.2
FKBP9P1	-10.7048	Down	0.0026671	0.059654	7p11.2
TMEM204	-10.6935	Down	0.0116125	0.152898	16p13.3
CENPU	-10.6348	Down	0.00127819	0.0376853	4q35.1
C12orf73	-10.6303	Down	0.0116125	0.152086	12q23.3
INTS4L2	-10.6018	Down	0.024231	0.234214	NA
RNF135	-10.5632	Down	0.0116125	0.150804	17q11.2
ZMAT2	-10.5575	Down	0.024231	0.238517	5q31.3
NSUN5P2	-10.4798	Down	0.024231	0.232935	7q11.23
ENTPD8	-10.4757	Down	0.00556522	0.0935686	9q34.3
GOLGA6L22	-10.4564	Down	0.000293568	0.0119404	15q11.2
EPS8L1	-10.4346	Down	0.0026671	0.0599805	19q13.42
FCGR1A	-10.4147	Down	0.0116125	0.152572	1q21.2
RGMB-AS1	-10.3696	Down	0.0116125	0.152735	5q15
NMD3	-10.352	Down	0.0026671	0.0602003	3q26.1
SLC47A1	-10.3476	Down	0.00127819	0.0377756	17p11.2
PCDHA8	-10.2479	Down	0.0116125	0.15339	5q31.3
ITGB1BP1	-10.1972	Down	0.024231	0.235879	2p25.1
DMBT1P1	-10.1935	Down	0.00127819	0.0372398	10q26.13
AP2M1	-10.1812	Down	0.024231	0.232754	3q27.1
KLHL35	-10.1812	Down	0.024231	0.23203	11q13.4
PDZD3	-10.1636	Down	0.0116125	0.152248	11q23.3
FRG2C	-10.1331	Down	0.024231	0.23167	3p12.3
VASN	-10.1046	Down	0.00556522	0.0949941	16p13.3
PDCD6IPP2	-10.0755	Down	0.024231	0.236439	15q13.1
PDGFB	-10.0498	Down	0.0026671	0.0594382	22q13.1
RAX2	-10.0279	Down	0.024231	0.233117	19p13.3
EIF3CL	-10.0112	Down	0.00556522	0.0953905	16p12.1
KDM1A	-10.0112	Down	0.00556522	0.0943408	1p36.12
SLC25A13	-9.99435	Down	0.00556522	0.093314	7q21.3
HOXD3	-9.92778	Down	0.024231	0.234582	2q31.1
ETV4	-9.90388	Down	0.024231	0.237379	17q21.31
NUDT4P1	-9.85643	Down	0.00556522	0.0929346	1q21.2
ZNF841	-9.84706	Down	0.00556522	0.0930607	19q13.41
KIF7	-9.78463	Down	0.00127819	0.0374167	15q26.1
ENG	-9.77972	Down	0.0116125	0.151924	9q34.11
KIF9	-9.76984	Down	0.00556522	0.0939531	3p21.31
ZKSCAN8	-9.74651	Down	0.000612566	0.0210873	6p22.1
MCOLN3	-9.70563	Down	0.024231	0.236627	1p22.3
NOMO2	-9.6987	Down	0.0026671	0.0597624	16p12.3
TCEB3	-9.66711	Down	0.00127819	0.0373281	1p36.11
SPAG6	-9.63662	Down	0.024231	0.234398	10p12.2
TTC16	-9.60918	Down	0.024231	0.233664	9q34.11
COPG1	-9.49586	Down	0.024231	0.237946	3q21.3
LEPREL1	-9.49586	Down	0.024231	0.23403	NA
AP3B2	-9.48985	Down	0.0116125	0.153226	15q25.2
APOBR	-9.48985	Down	0.0116125	0.153062	16p12.1
ZNF175	-9.47371	Down	0.0116125	0.150963	19q13.41
HSPA12B	-9.46761	Down	0.024231	0.23185	20p13
MYO5B	-9.45738	Down	1.54859e-05	0.00107218	18q21.1
PPP1R18	-9.40939	Down	0.00556522	0.095258	6p21.33
SIX5	-9.39017	Down	0.024231	0.235321	19q13.32
PRPF40B	-9.39017	Down	0.024231	0.234766	12q13.12
LOC100294145	-9.34873	Down	0.024231	0.236814	6p21.32
HEATR4	-9.33762	Down	0.024231	0.235693	14q24.3
TEX14	-9.31061	Down	0.00556522	0.0942112	17q22
MYO1E	-9.25739	Down	0.00556522	0.0936964	15q22.2
ECE1	-9.19476	Down	0.0116125	0.150645	1p36.12
NMNAT2	-9.10591	Down	0.0116125	0.151602	1q25.3
PDE1A	-8.83605	Down	0.024231	0.233299	2q32.1
STRC	-8.66534	Down	0.024231	0.236065	15q15.3
CDK19	-8.59991	Down	0.024231	0.233482	6q21
BRWD1	-8.46761	Down	0.00556522	0.0944708	21q22.2
SECISBP2L	-8.30834	Down	0.024231	0.235507	15q21.1
SCN9A	-8.19476	Down	0.0116125	0.153554	2q24.3
VGLL3	-8.17991	Down	0.0116125	0.15241	3p12.1
KCNH1	-8.11894	Down	0.024231	0.237191	1q32.2
FLJ37505	-7.01895	Down	0.00556522	0.094082	12q24.32
MFAP5	-6.63237	Down	1.70454e-06	0.000192722	12p13.31
TSPAN11	-5.1209	Down	1.04499e-09	2.0442e-07	12p11.21
MRPS31P5	-4.57091	Down	1.87619e-07	2.62751e-05	13q14.3
GRIN1	-4.20462	Down	9.32488e-06	0.000718249	9q34.3
NCR3LG1	-4.1968	Down	3.6896e-05	0.00220731	11p15.1
ZNF711	-4.11548	Down	7.31232e-05	0.00385116	Xq21.1
WDR74	-4.05114	Down	0.0026671	0.0595459	11q12.3
FUT7	-4.02768	Down	0.000144516	0.00669554	9q34.3
WISP2	-4.02653	Down	0.000144516	0.0067208	20q13.12
WWC1	-3.96683	Down	0.024231	0.237757	5q34
CCT3	-3.71409	Down	0.024231	0.235136	1q22
SBF2	-3.71049	Down	0.00109314	0.033264	11p15.4
FRMD3	-3.70727	Down	0.00109314	0.0333463	9q21.32
SLC35G2	-3.70618	Down	0.00109314	0.033429	3q22.3
CPLX1	-3.70571	Down	2.10962e-06	0.000230079	4p16.3
CEACAM1	-3.58311	Down	0.0021281	0.0513243	19q13.2
MRPL53	-3.58046	Down	0.0021281	0.051224	2p13.1
RIMS1	-3.52194	Down	3.9242e-27	6.04523e-24	6q13
SPOP	-3.51914	Down	0.0021281	0.0511242	17q21.33
RRAS2	-3.49404	Down	0.00793446	0.117671	11p15.2
NR2F1-AS1	-3.48239	Down	0.000612566	0.0211464	5q15
WDR88	-3.44472	Down	0.00412154	0.0787502	19q13.11
CDC23	-3.43825	Down	0.00412154	0.0788725	5q31.2
FMO5	-3.37147	Down	0.00793446	0.117529	1q21.1
ZNF213	-3.29068	Down	0.00793446	0.116967	16p13.3
PCDHA2	-3.28899	Down	0.000106397	0.00533022	5q31.3
DDX54	-3.28619	Down	0.00793446	0.117107	12q24.13
HSPA12A	-3.2854	Down	0.00793446	0.116827	10q25.3
CHRNA3	-3.27736	Down	2.91972e-05	0.00185477	15q25.1
GPAT2	-3.20678	Down	0.000201832	0.00904501	2q11.2
C15orf62	-3.20663	Down	0.000201832	0.00907802	15q15.1
CHN2	-3.18016	Down	5.66474e-06	0.000502246	7p14.3
SLC9A8	-3.17838	Down	5.66474e-06	0.000498659	20q13.13
SNAP23	-3.17341	Down	0.000558996	0.0200264	15q15.1-q15.2
TM4SF18	-3.1685	Down	3.00518e-06	0.000303572	3q25.1
TMEM169	-3.12699	Down	0.00793446	0.117247	2q35
PIP5K1P1	-3.12289	Down	0.0287502	0.259193	6p24.3
CEMIP	-3.12216	Down	0.0151673	0.180252	15q25.1
CHAD	-3.12115	Down	0.0151673	0.180426	17q21.33
TMEM223	-3.11945	Down	0.0151673	0.180079	11q12.3
ZFP36L2	-3.11597	Down	0.0151673	0.18095	2p21
OR1J1	-3.09981	Down	0.0151673	0.181126	9q33.2
PROB1	-3.07457	Down	5.82338e-07	7.63482e-05	5q31.2
SLC30A8	-3.06875	Down	0.00412154	0.0786283	8q24.11
ISG20L2	-3.06255	Down	0.00556522	0.0931872	1q23.1
KLHL12	-3.05796	Down	1.99095e-05	0.00134816	1q32.1
CYLC2	-3.03628	Down	0.0151673	0.180775	9q31.1
ADCY2	-3.03613	Down	0.0151673	0.179905	5p15.31
LCORL	-3.02783	Down	1.08405e-06	0.000132276	4p15.31
CASS4	-3.01014	Down	0.0151673	0.180601	20q13.31
SSBP2	-2.99646	Down	0.0287502	0.261296	5q14.1
DDX56	-2.99368	Down	0.0287502	0.260145	7p13
HSDL2	-2.95348	Down	0.0287502	0.262069	9q32
KCNE3	-2.95269	Down	0.000558996	0.0199683	11q13.4
PPFIA2	-2.95192	Down	0.00833784	0.121031	12q21.31
USP17L7	-2.94822	Down	0.0287502	0.262652	8p23.1
WNK4	-2.93411	Down	0.0287502	0.260719	17q21.2
CCDC64	-2.93109	Down	0.0287502	0.261489	NA
CTNND1	-2.93074	Down	0.0287502	0.258815	11q12.1
GFM1	-2.93014	Down	0.0287502	0.259383	3q25.32
LHX4-AS1	-2.92967	Down	0.0287502	0.262457	1q25.2
AP1G1	-2.92916	Down	0.0287502	0.259004	16q22.2
NDUFB8	-2.92859	Down	0.0287502	0.261875	10q24.31
GPR146	-2.92842	Down	0.0287502	0.259764	7p22.3
SEC61A1	-2.92801	Down	0.0287502	0.260528	3q21.3
NUDT17	-2.92786	Down	0.0287502	0.259954	1q21.1
MC1R	-2.92628	Down	0.0287502	0.260336	16q24.3
CERS2	-2.92531	Down	0.0287502	0.260911	1q21.3
P2RY13	-2.92473	Down	0.0287502	0.259573	3q25.1
MTMR2	-2.92177	Down	0.0287502	0.261682	11q21
MBNL3	-2.91754	Down	0.0287502	0.262263	Xq26.2
COL6A4P2	-2.83978	Down	0.0116125	0.151282	3q22.1
H1FX-AS1	-2.8214	Down	0.024231	0.238136	3q21.3
ZNF333	-2.80493	Down	0.00793446	0.117388	19p13.12
ZNF84	-2.77317	Down	0.000233504	0.00995745	12q24.33
PCDHA11	-2.73596	Down	0.00012711	0.00607174	5q31.3
IL18BP	-2.70792	Down	0.00456512	0.0840965	11q13.4
C9orf84	-2.70666	Down	0.000426552	0.0159782	9q31.3
ACTL10	-2.70583	Down	0.000426552	0.0160759	20q11.22
RBM41	-2.68362	Down	0.024231	0.237002	Xq22.3
MTRNR2L10	-2.679	Down	6.17712e-28	1.26878e-24	Xp11.21
HSH2D	-2.66943	Down	0.0151673	0.179733	19p13.11
MTHFD2	-2.65956	Down	0.0287502	0.261104	2p13.1
LOC643355	-2.64544	Down	7.5526e-05	0.00396078	1p13.2
MYLK	-2.63027	Down	0.000426552	0.0160269	3q21.1
SUPT20HL1	-2.62595	Down	1.25645e-05	0.000927213	Xp22.11
LRRC8E	-2.58997	Down	1.25645e-05	0.000932799	19p13.2
C17orf47	-2.58127	Down	0.00833784	0.120889	17q22
RWDD4	-2.57969	Down	0.00833784	0.121174	4q35.1
PPAPDC2	-2.5789	Down	0.00833784	0.121317	NA
PARP9	-2.57546	Down	0.00793446	0.116688	3q21.1
BRI3	-2.57067	Down	0.00013596	0.0064445	7q21.3
PDCD7	-2.54936	Down	0.0150855	0.181026	15q22.31
UBE2A	-2.53702	Down	0.00139665	0.0393873	Xq24
TRPM1	-2.51805	Down	0.0151673	0.17956	15q13.3
ZNHIT6	-2.48637	Down	0.00456512	0.0842224	1p22.3
TSEN54	-2.48271	Down	1.44354e-06	0.000166264	17q25.1
ZNF689	-2.47694	Down	7.6966e-05	0.00401919	16p11.2
THUMPD3-AS1	-2.46566	Down	0.0150855	0.180849	3p25.3
EIF5B	-2.44663	Down	0.0150855	0.181556	2q11.2
CXCR6	-2.44294	Down	0.0025002	0.0572722	3p21.31
CPN2	-2.42664	Down	0.0150855	0.181202	3q29
HEIH	-2.4236	Down	0.0150855	0.180498	5q35.3
KGFLP2	-2.41983	Down	1.91375e-10	4.36761e-08	NA
ZNF765	-2.38474	Down	0.00013596	0.00641981	19q13.42
MALL	-2.36348	Down	0.0025002	0.057166	2q13
LOC650368	-2.34787	Down	0.00139665	0.0394777	NA
HLTF-AS1	-2.34298	Down	0.00443934	0.0828946	3q24
BTF3L4	-2.30812	Down	0.026999	0.251311	1p32.3
DVL3	-2.30504	Down	0.0150855	0.180674	3q27.1
UBTF	-2.30344	Down	0.00443934	0.0830204	17q21.31
ZNF227	-2.29158	Down	0.026999	0.252455	19q13.31
FMN1	-2.29088	Down	4.3492e-06	0.000399997	15q13.3
LEPROTL1	-2.29086	Down	0.026999	0.252839	8p12
VPS13A-AS1	-2.29066	Down	0.026999	0.252072	9q21.2
GLTPD2	-2.29062	Down	0.00134353	0.0386861	17p13.2
BMP2K	-2.29058	Down	0.00134353	0.0385061	4q21.21
TAGLN2	-2.29045	Down	0.00134353	0.0385959	1q23.2
ARPC4	-2.29027	Down	0.026999	0.253223	3p25.3
RMST	-2.28885	Down	0.026999	0.251501	12q21
KDM5B	-2.28798	Down	0.026999	0.251882	1q32.1
PBXIP1	-2.28798	Down	0.026999	0.251121	1q21.3
MTHFD1	-2.28772	Down	0.026999	0.250743	14q23.3
POLR1B	-2.28144	Down	0.026999	0.252264	2q14.1
OR7E12P	-2.27336	Down	0.00833784	0.12146	11p15.4
TECPR2	-2.27045	Down	0.026999	0.250932	14q32.31
MTRNR2L8	-2.26664	Down	5.1186e-39	2.10272e-35	11p15.4
CHRNG	-2.25803	Down	0.000413956	0.0160934	2q37.1
HIST1H1B	-2.23575	Down	0.0078112	0.115982	6p22.1
GDNF	-2.22731	Down	0.047715	0.339515	5p13.2
ANXA9	-2.21992	Down	4.0667e-05	0.00238657	1q21.3
TAF6	-2.20738	Down	0.00233994	0.0543078	7q22.1
RAB6A	-2.19467	Down	0.026999	0.251691	11q13.4
PCDHA4	-2.17741	Down	0.026999	0.252647	5q31.3
AGAP2-AS1	-2.16534	Down	2.20518e-05	0.00146111	12q14.1
FGF2	-2.15987	Down	2.24388e-06	0.000238393	4q28.1
MTRNR2L2	-2.14173	Down	3.644e-40	2.24543e-36	5q14.1
CNTNAP2	-2.13979	Down	0.047715	0.340301	7q35-q36.1
ARFGEF2	-2.1252	Down	0.047715	0.340104	20q13.13
AIF1L	-2.12319	Down	0.047715	0.340893	9q34.12-q34.13
CSNK1A1P1	-2.12163	Down	0.047715	0.338538	15q14
PRSS54	-2.12148	Down	0.047715	0.340695	16q21
MRPS34	-2.12147	Down	0.047715	0.338148	16p13.3
C9orf117	-2.12119	Down	0.047715	0.34109	NA
LOC283038	-2.1211	Down	0.0136054	0.167505	10q26.13-q26.2
HDAC7	-2.1211	Down	0.047715	0.338733	12q13.11
C1orf123	-2.12075	Down	0.047715	0.339907	1p32.3
DCUN1D3	-2.1205	Down	0.047715	0.339711	16p12.3
C1QBP	-2.12036	Down	0.0136054	0.166839	17p13.2
CCNC	-2.12032	Down	0.0136054	0.167673	6q16.2
GPT	-2.12026	Down	0.00404102	0.0781814	8q24.3
LRRC41	-2.11983	Down	0.047715	0.337954	1p34.1-p33
ANGPTL3	-2.11942	Down	0.047715	0.338928	1p31.3
LTBP2	-2.11894	Down	0.00404102	0.0780588	14q24.3
SMC3	-2.1188	Down	0.0136054	0.167005	10q25.2
ADNP	-2.11791	Down	0.047715	0.339319	20q13.13
C19orf12	-2.11784	Down	0.0150855	0.181379	19q12
TMEM159	-2.07309	Down	0.00020159	0.00910035	16p12.3
RAB5C	-2.07138	Down	0.0136054	0.167338	17q21.2
DCST1	-2.07058	Down	0.047715	0.340498	1q21.3
RTF1	-2.06843	Down	0.026999	0.253031	15q15.1
ZNF786	-2.06589	Down	0.00404102	0.0783043	7q36.1
MED1	-2.04786	Down	0.0020952	0.0511312	17q12
INO80E	-2.04665	Down	0.0020952	0.0510301	16p11.2
AKR1B10	-2.04544	Down	0.000645948	0.0219908	7q33
LRRC37A2	-2.03373	Down	3.75836e-08	6.01533e-06	17q21.31
HSD17B1	-2.03216	Down	0.000106843	0.00530941	17q21.2
PTGER4P2-CDK2AP2P2	-2.03152	Down	0.047715	0.339123	9q13
LRRC37A11P	-2.02146	Down	0.0150855	0.181733	17q12
LMNTD2	-1.99545	Down	0.00108954	0.0334018	11p15.5
SLC2A12	-1.99182	Down	0.0234286	0.23285	6q23.2
PLEKHG4B	-1.99056	Down	0.0234286	0.232475	5p15.33
LOC90784	-1.97001	Down	0.0136054	0.166673	2p11.2
FAM63A	-1.96546	Down	0.00354012	0.0699174	1q21.3
SPICE1	-1.95496	Down	0.0234286	0.231915	3q13.2
AKR1D1	-1.95208	Down	0.0234286	0.231729	7q33
NR1I3	-1.94646	Down	0.00233994	0.0542057	1q23.3
POLG	-1.92854	Down	4.97316e-05	0.00282439	15q26.1
LOC554223	-1.92852	Down	0.0117111	0.149562	6p22.1
TOB1	-1.92764	Down	0.0117111	0.149717	17q21.33
CDC42	-1.90026	Down	0.0234286	0.232101	1p36.12
LOC100130872	-1.89841	Down	0.00691446	0.106252	4p16.3
ZNF32-AS1	-1.89834	Down	0.000944202	0.029237	10q11.21
KIAA1161	-1.88923	Down	0.0020952	0.0509295	9p13.3
LINC00648	-1.87692	Down	0.0136054	0.167171	14q21.3
ANO8	-1.85982	Down	0.0398268	0.316457	19p13.11
LAGE3	-1.85878	Down	0.0398268	0.316254	Xq28
GAS8	-1.85856	Down	0.0030272	0.0611594	16q24.3
LHX4	-1.85775	Down	0.0398268	0.317071	1q25.2
SACS	-1.85104	Down	0.0398268	0.315847	13q12.12
MYNN	-1.84093	Down	0.0234286	0.233038	3q26.2
MILR1	-1.81689	Down	0.000568264	0.0199524	17q23.3
RAB6C	-1.8165	Down	0.0234286	0.233226	2q21.1
FOXO3	-1.80735	Down	0.0234286	0.232288	6q21
CASP14	-1.80644	Down	0.0234286	0.232662	19p13.12
CCDC170	-1.80478	Down	0.000418444	0.0158187	6q25.1
RHPN1-AS1	-1.79886	Down	0.026999	0.253416	8q24.3
COMMD9	-1.79243	Down	0.00354012	0.0700296	11p13
CXorf21	-1.78965	Down	0.0196127	0.21581	Xp21.2
SAA2	-1.76984	Down	0.00254706	0.0578084	11p15.1
LOC100128770	-1.76894	Down	0.00498048	0.0886986	16p13.3
STK17B	-1.75825	Down	0.0161095	0.188183	2q32.3
PECR	-1.74646	Down	0.0117111	0.150028	2q35
MFSD8	-1.74316	Down	0.0398268	0.316866	4q28.2
MTRNR2L1	-1.74118	Down	8.58616e-28	1.51165e-24	17p11.2
SBNO1	-1.74108	Down	0.0117111	0.149873	12q24.31
DIO2	-1.7286	Down	0.0234286	0.233415	14q31.1
PFN1P2	-1.71779	Down	4.59972e-23	5.15336e-20	1p11.2
RRP7B	-1.71756	Down	0.000134083	0.00638007	NA
UBE2V1	-1.71729	Down	9.6433e-05	0.00485078	20q13.13
DNM1P35	-1.71419	Down	0.00498048	0.0889557	15q24.2
PITPNA	-1.70756	Down	0.0324364	0.273799	17p13.3
SLC5A6	-1.70658	Down	0.00811568	0.118786	2p23.3
MAPK6	-1.70634	Down	0.000567242	0.0200882	15q21.2
STARD4-AS1	-1.70624	Down	0.000567242	0.0201461	5q22.1
NME9	-1.70612	Down	0.0324364	0.273611	3q22.3
TMEM253	-1.70589	Down	0.0324364	0.273424	14q11.2
MLX	-1.70575	Down	0.000567242	0.0199734	17q21.2
MMP9	-1.70571	Down	0.00413084	0.0785625	20q13.12
CSRNP2	-1.70539	Down	0.0161095	0.187295	12q13.12
GALNT10	-1.70526	Down	0.0161095	0.188005	5q33.2
C6orf201	-1.70514	Down	0.00811568	0.118645	6p25.2
PTPRG	-1.70501	Down	0.00109366	0.0331976	3p14.2
SLC39A6	-1.70501	Down	0.000716032	0.0242428	18q12.2
GAB2	-1.7037	Down	0.0324364	0.273986	11q14.1
LOC613038	-1.70096	Down	0.0030272	0.0612598	16p11.2
SLC15A2	-1.68955	Down	0.000567242	0.0200306	3q13.33
DMTF1	-1.6804	Down	5.67112e-06	0.000492189	7q21.12
LOC729603	-1.66822	Down	0.00982476	0.137124	6q25.3
FAM204A	-1.66626	Down	0.047715	0.338343	10q26.11
ZMYM3	-1.66101	Down	0.00982476	0.136969	Xq13.1
C7orf65	-1.65937	Down	0.00498048	0.088827	7p12.3
TMPRSS3	-1.65474	Down	0.000745028	0.0250183	21q22.3
-	-1.65446	Down	1.08642e-12	3.93795e-10	NA
LOC100506655	-1.65102	Down	0.00174858	0.0448948	NA
FAM86A	-1.63109	Down	0.000470698	0.0174725	NA
PAQR4	-1.62309	Down	0.00038848	0.015345	16p13.3
CDH13	-1.62299	Down	0.0130876	0.161939	16q23.3
ZNF140	-1.62247	Down	0.0130876	0.162265	12q24.33
GPR83	-1.62007	Down	0.0130876	0.162428	11q21
GPX2	-1.60638	Down	0.026101	0.245361	14q23.3
HSD17B6	-1.60563	Down	0.026101	0.245736	12q13.3
SRSF9	-1.59454	Down	0.00277352	0.0604971	12q24.31
C17orf77	-1.58813	Down	0.00010659	0.00531827	17q25.1
SHPK	-1.58172	Down	0.0161095	0.187827	17p13.2
SCAND1	-1.58038	Down	0.00539336	0.0929619	20q11.23
TOX4	-1.57405	Down	7.72706e-10	1.58714e-07	14q11.2
ZNF710	-1.56099	Down	7.26424e-06	0.000592877	15q26.1
MCM3AP	-1.5539	Down	0.00225498	0.053546	21q22.3
TTLL3	-1.55271	Down	0.0398268	0.316662	3p25.3
TSPAN14	-1.55076	Down	0.0161095	0.187649	10q23.1
RPL9	-1.53579	Down	0.0208684	0.212197	4p14
RANGRF	-1.53564	Down	0.0208684	0.212022	17p13.1
FBP2	-1.53563	Down	0.0208684	0.212547	9q22.32
LTB4R	-1.53184	Down	0.0398268	0.31605	14q12
SRFBP1	-1.53092	Down	0.00182709	0.046427	5q23.1
EIF4ENIF1	-1.525	Down	0.0397648	0.317603	22q12.2
HIST2H3A	-1.52328	Down	0.0324364	0.274551	1q21.2
HIST2H3C	-1.52328	Down	0.0324364	0.274174	1q21.2
ZFHX3	-1.52032	Down	0.000167414	0.00766992	16q22.2-q22.3
SLC12A4	-1.51346	Down	0.0084862	0.122751	16q22.1
TRIM16	-1.50328	Down	0.026101	0.245924	17p12
SH3GL1	-1.49701	Down	0.0196127	0.215617	19p13.3
ANKRD20A3	-1.4803	Down	0.0161095	0.187472	9q21.11
TMBIM4	-1.46474	Down	0.000773056	0.0256796	12q14.3
FBXO48	-1.4643	Down	0.0328686	0.27296	2p13.3
METTL16	-1.4609	Down	0.00543834	0.0936063	17p13.3
RP2	-1.45943	Down	0.0417372	0.310235	Xp11.3
LIN54	-1.45604	Down	0.0130876	0.162102	4q21.22
BLZF1	-1.44825	Down	0.00436222	0.0819512	1q24.2
FNIP1	-1.44454	Down	0.026101	0.245549	5q31.1
IPPK	-1.443	Down	0.0328686	0.273144	9q22.31
THEM5	-1.44267	Down	0.0328686	0.273328	1q21.3
LOC100507424	-1.44265	Down	0.000408278	0.0159734	12p13.33
PHF10	-1.44254	Down	0.00227148	0.0538341	6q27
EHHADH-AS1	-1.44185	Down	0.00282878	0.0613766	3q27.2
DNAJC18	-1.43003	Down	3.39846e-07	4.60249e-05	5q31.2
KIAA1324L	-1.4289	Down	0.00282878	0.0614848	7q21.12
GOLGA8B	-1.42736	Down	0.0324364	0.274363	15q14
ZNF776	-1.42165	Down	0.00351688	0.0696817	19q13.43
OBSCN	-1.42033	Down	0.008334	0.121548	1q42.13
RHOQ	-1.41932	Down	7.31536e-10	1.52804e-07	2p21
RUNX1-IT1	-1.41147	Down	0.0166255	0.192749	21q22.12
FGD4	-1.40918	Down	0.0203698	0.216973	12p11.21
HAS3	-1.40628	Down	6.3578e-06	0.000529416	16q22.1
QRFPR	-1.40459	Down	0.0258724	0.243957	4q27
IRS1	-1.40213	Down	1.72565e-05	0.00118149	2q36.3
ACTN4	-1.40012	Down	0.0258724	0.244331	19q13.2
ADIRF	-1.38904	Down	0.0160465	0.187982	10q23.2
FLJ31306	-1.38205	Down	4.8015e-13	1.79314e-10	NA
SLC9B1	-1.37746	Down	0.0160465	0.187803	4q24
ITGAX	-1.3719	Down	0.0417372	0.310422	16p11.2
LUC7L3	-1.36892	Down	0.0203698	0.21716	17q21.33
ACTRT3	-1.36867	Down	0.0203698	0.217348	3q26.2
ICMT	-1.34511	Down	1.35441e-05	0.000976127	1p36.31
FAM227B	-1.34311	Down	0.0160465	0.187625	15q21.2
BCL2L12	-1.34291	Down	0.00524954	0.0920275	19q13.33
NPFFR2	-1.33559	Down	0.00524954	0.0918968	4q13.3
ALDH3A2	-1.33271	Down	0.0208684	0.212372	17p11.2
TYW1	-1.33063	Down	0.0397648	0.316987	7q11.21
TMED1	-1.3224	Down	0.0126498	0.157471	19p13.2
C16orf98	-1.32238	Down	0.000382834	0.0152195	NA
HCG25	-1.31337	Down	0.0397648	0.317192	6p21.32
TSHZ2	-1.31305	Down	4.3742e-14	1.99658e-11	20q13.2
SEC14L2	-1.31004	Down	0.021396	0.215781	22q12.2
LOC648987	-1.29389	Down	9.19136e-05	0.00466149	5p12
SMG1	-1.29364	Down	0.031028	0.268532	16p12.3
MCM8	-1.28996	Down	0.0258724	0.244144	20p12.3
RBM15B	-1.28951	Down	0.031028	0.26872	3p21.2
SPDYE3	-1.28567	Down	0.0397648	0.317397	7q22.1
FZD4	-1.28383	Down	0.00524954	0.0922901	11q14.2
C16orf3	-1.28342	Down	0.0242616	0.231245	NA
PIK3C2A	-1.27735	Down	0.0104988	0.145379	11p15.1
NOC2L	-1.27227	Down	0.00131919	0.0381636	1p36.33
PDHA1	-1.26974	Down	0.031028	0.268909	Xp22.12
GBP5	-1.26855	Down	0.00524954	0.0921586	1p22.2
SYNPO2L	-1.26427	Down	0.0203698	0.216785	10q22.2
ITPK1	-1.26312	Down	0.0104988	0.145542	14q32.12
EIF1AD	-1.26133	Down	0.0242616	0.231424	11q13.1
LOC100133286	-1.25562	Down	9.26568e-06	0.000718178	21q22.12
PCDHA3	-1.25424	Down	0.046678	0.338388	5q31.3
URAHP	-1.25305	Down	5.9511e-06	0.000502338	16q24.3
C6orf120	-1.24595	Down	0.0149151	0.180209	6q27
GUCA1B	-1.24157	Down	0.0242616	0.231783	6p21.1
LOC100289495	-1.23817	Down	0.00244574	0.0563389	6q27
PANK1	-1.22979	Down	0.036261	0.296733	10q23.31
EMILIN3	-1.22853	Down	1.01541e-06	0.000125139	20q12
CCDC183-AS1	-1.22748	Down	0.000213216	0.00948619	9q34.3
MTAP	-1.22488	Down	0.00165925	0.0436936	9p21.3
C8orf59	-1.22013	Down	0.00726944	0.111014	8q21.2
FLJ41941	-1.2147	Down	0.0397648	0.316782	22q11.21
ASPHD2	-1.21411	Down	0.0057347	0.092024	22q12.1
ZNF783	-1.21336	Down	0.036261	0.296537	7q36.1
KDSR	-1.21318	Down	0.00922536	0.132202	18q21.33
CYP19A1	-1.20875	Down	9.33984e-05	0.00471738	15q21.2
CFLAR-AS1	-1.20821	Down	0.046678	0.338986	2q33.1
PHKA2-AS1	-1.2082	Down	0.046678	0.338787	Xp22.13
STBD1	-1.20757	Down	0.046678	0.338189	4q21.1
RER1	-1.20477	Down	0.000388042	0.0153769	1p36.32
XKR5	-1.2013	Down	0.0057347	0.0919043	8p23.1
TSR1	-1.1994	Down	2.62038e-06	0.000269113	17p13.3
ZFYVE16	-1.19868	Down	2.24122e-05	0.00146142	5q14.1
FAM92A1	-1.19473	Down	0.0149151	0.180033	NA
EIF2AK1	-1.19076	Down	0.000124503	0.00597035	7p22.1
HEXIM1	-1.1878	Down	0.00140859	0.0396335	17q21.31
HSCB	-1.18683	Down	0.036261	0.29634	22q12.1
PRND	-1.18173	Down	0.00452864	0.0836746	20p13
LINC00942	-1.17725	Down	0.0117221	0.149548	12p13.33
LOXL3	-1.16361	Down	9.04734e-05	0.00460741	2p13.1
RPAIN	-1.16016	Down	4.59294e-05	0.00263272	17p13.2
CREB1	-1.15684	Down	0.0041061	0.0788218	2q33.3
H2AFV	-1.15557	Down	0.00726944	0.111152	7p13
CNEP1R1	-1.15186	Down	0.0282514	0.259055	16q12.1
MCC	-1.15096	Down	0.00452864	0.0838002	5q22.2
FOCAD	-1.14561	Down	0.036261	0.296144	9p21.3
HIST2H2AA3	-1.14307	Down	0.0322982	0.277189	1q21.2
HIST2H2AA4	-1.14307	Down	0.0322982	0.276996	1q21.2
SYNC	-1.13827	Down	2.97172e-09	5.46619e-07	1p35.1
CENPH	-1.13468	Down	0.0322982	0.276611	5q13.2
GSE1	-1.13356	Down	0.0106406	0.147177	16q24.1
NT5C2	-1.13248	Down	0.046678	0.338587	10q24.32-q24.33
TEX101	-1.12972	Down	0.0220662	0.221814	19q13.31
GTF2IRD2P1	-1.12841	Down	0.0251964	0.239046	7q11.23
OGDH	-1.12596	Down	0.00114744	0.0345748	7p13
FAM83B	-1.12167	Down	0.0041061	0.0786992	6p12.1
PVRIG	-1.12139	Down	0.0197019	0.21355	7q22.1
FMNL3	-1.12125	Down	0.000288894	0.0118678	12q13.12
TRIM52	-1.12097	Down	0.00144682	0.0406164	5q35.3
MINA	-1.1209	Down	0.0154367	0.181701	3q11.2
USP45	-1.12085	Down	0.00952492	0.135705	6q16.2
HSP90AA1	-1.12081	Down	0.0322982	0.276803	14q32.31
PKMYT1	-1.12052	Down	0.00952492	0.135549	16p13.3
COG1	-1.12035	Down	0.00466386	0.0852781	17q25.1
KCNJ13	-1.12006	Down	0.0173828	0.196899	2q37.1
C15orf37	-1.11857	Down	0.0197019	0.213738	NA
CALN1	-1.11394	Down	0.0220662	0.221633	7q11.22
TMED10P1	-1.0969	Down	0.000574428	0.0200545	8q24.3
MPL	-1.09128	Down	0.0074983	0.113385	1p34.2
DPY19L2P3	-1.08894	Down	0.00259486	0.0586772	7p14.3
HAVCR2	-1.08036	Down	0.0154367	0.182049	5q33.3
CLEC2D	-1.07834	Down	0.00665452	0.104339	12p13.31
USP3	-1.0771	Down	0.00368408	0.0720676	15q22.31
LOC148696	-1.07185	Down	0.0173828	0.19708	1q32.2
TRIP11	-1.0703	Down	0.0154367	0.181875	14q32.12
FASTKD2	-1.06413	Down	0.040435	0.302013	2q33.3
ATG12	-1.06319	Down	0.0119659	0.152185	5q22.3
CLEC19A	-1.05917	Down	0.0322982	0.277382	16p12.3
DSCAM-AS1	-1.05812	Down	0.00414762	0.0783977	21q22.2
EIF4B	-1.05357	Down	0.00463432	0.0848638	12q13.13
MCCC2	-1.043	Down	0.0415134	0.309131	5q13.2
TECPR1	-1.04261	Down	0.00229782	0.0543538	7q21.3
LINC00311	-1.03264	Down	0.00514278	0.0906718	16q24.1
RAD1	-1.02929	Down	0.00844286	0.122268	5p13.2
GNA12	-1.0281	Down	0.0193727	0.214317	7p22.3-p22.2
PIGW	-1.02132	Down	0.00650486	0.102514	17q12
LRRC24	-1.01871	Down	0.00650486	0.102645	8q24.3
SLC25A21	-1.01422	Down	0.0315748	0.272117	14q13.3
TBC1D8	-1.01345	Down	0.0315748	0.272498	2q11.2
ZNF106	-1.01322	Down	0.00650486	0.102777	15q15.1
TEX2	-1.00549	Down	0.040435	0.30183	17q23.3
EIF2S3	-1.00493	Down	0.0074305	0.112914	Xp22.11
CENPO	-1.00029	Down	0.00449126	0.0832335	2p23.3
