# Supplementary material for: Etoposide-induced DNA damage affects multiple cellular pathways in addition to DNA damage response
Source: Oncotarget. 2018 Feb 16;9(35):24122–39. doi: 10.18632/oncotarget.24517 (PMC5963631; doi:10.18632/oncotarget.24517)
Supplement: Supplementary file 8 [file oncotarget-09-24122-s008.xlsx]

## Sheet: 3_response_to_organic_substance
Supplementary Table 7. Individual genes in the upregulated gene set of GO:0010033 response
to organic substance
Gene	sym	Crtllog2	ETOPlog2	D-C
3563	IL3RA	-6.64386	5.08831	11.7322
4878	NPPA	-6.64386	4.90014	11.544
353	APRT	-6.64386	4.72955	11.3734
25822	DNAJB5	-6.64386	4.71589	11.3597
54361	WNT4	-6.64386	4.70266	11.3465
3665	IRF7	-6.64386	4.60526	11.2491
10379	IRF9	-6.64386	4.46858	11.1124
355	FAS	-6.64386	4.46401	11.1079
1967	EIF2B1	-6.64386	4.3147	10.9586
56269	IRGC	-6.64386	4.17712	10.821
22937	SCAP	-6.64386	4.12516	10.769
9518	GDF15	-6.64386	4.1102	10.7541
3036	HAS1	-6.64386	3.97545	10.6193
5970	RELA	-6.64386	3.96809	10.6119
10634	GAS2L1	-6.64386	3.88166	10.5255
59307	SIGIRR	-6.64386	3.65764	10.3015
92335	STRADA	-6.64386	3.56438	10.2082
3726	JUNB	-6.64386	3.5097	10.1536
64224	HERPUD2	-6.64386	3.46858	10.1124
7023	TFAP4	-6.64386	3.31615	9.96
3164	NR4A1	-6.64386	3.29131	9.93517
1609	DGKQ	-6.64386	3.28244	9.9263
650	BMP2	-6.64386	2.9782	9.62205
5048	PAFAH1B1	-6.64386	2.72247	9.36632
7043	TGFB3	-6.64386	2.70044	9.3443
170506	DHX36	-6.64386	2.52857	9.17243
3269	HRH1	-6.64386	2.46205	9.10591
948	CD36	-6.64386	2.41414	9.05799
816	CAMK2B	-6.64386	2.39232	9.03617
7187	TRAF3	-6.64386	2.32193	8.96578
8945	BTRC	-6.64386	2.24489	8.88874
54778	RNF111	-6.64386	2.09424	8.73809
8527	DGKD	-6.64386	1.9855	8.62936
5295	PIK3R1	-6.64386	1.96717	8.61102
5618	PRLR	-6.64386	0.799087	7.44294
4826	NNAT	2.86394	6.89954	4.0356
51738	GHRL	2.34767	5.73118	3.38352
2783	GNB2	1.43296	4.77347	3.34051
64170	CARD9	1.29278	4.53916	3.24638
7049	TGFBR3	-0.862496	2.22959	3.09208
3654	IRAK1	0.85599	3.93734	3.08135
8503	PIK3R3	-0.340075	2.66448	3.00456
7332	UBE2L3	1.61824	4.58556	2.96732
3595	IL12RB2	0.443607	3.38128	2.93768
2690	GHR	1.09085	3.9982	2.90734
3422	IDI1	2.65764	5.5373	2.87966
29085	PHPT1	4.49697	7.376	2.87902
6927	HNF1A	0.475085	3.35191	2.87683
7514	XPO1	0.895303	3.77083	2.87553
55818	JMJD1A	-0.0439433	2.82985	2.87379
5167	ENPP1	-0.286304	2.41414	2.70044
2934	GSN	1.73985	4.36177	2.62192
27348	TOR1B	1.70487	4.28318	2.57831
1026	CDKN1A	2.09424	4.63575	2.54152
285	ANGPT2	3.47638	5.94743	2.47105
111	ADCY5	0.807355	3.27053	2.46317
2736	GLI2	0.454176	2.91073	2.45656
81858	SHARPIN	2.42492	4.78555	2.36063
7448	VTN	2.43829	4.63865	2.20036
84447	SYVN1	2.1375	4.33771	2.20021
5753	PTK6	4.60585	6.77017	2.16432
6778	STAT6	3.25852	5.38543	2.12691
29965	C16orf5	2.85	4.89821	2.04821
116443	GRIN3A	0.782409	2.78031	1.9979
29	ABR	1.90689	3.90014	1.99325
1364	CLDN4	3.61941	5.56773	1.94831
5611	DNAJC3	2.50335	4.36737	1.86402
2033	EP300	0.687061	2.54597	1.85891
2149	F2R	2.82171	4.66562	1.84391
8614	STC2	2.54844	4.20477	1.65633
7133	TNFRSF1B	2.89142	4.53543	1.64401
3710	ITPR3	1.5656	3.18269	1.6171
5894	RAF1	4.03562	5.615	1.57938
7067	THRA	3.20477	4.70377	1.499
284254	C18orf26	4.32769	5.7926	1.46491
50615	IL21R	2.49825	3.92315	1.4249
5788	PTPRC	4.21101	5.62381	1.4128
2798	GNRHR	3.10601	4.43363	1.32761
55667	DENND4C	2.0072	3.33199	1.3248
6770	STAR	4.12267	5.38198	1.2593
85363	TRIM5	4.68257	5.93734	1.25477
10498	CARM1	6.99333	8.24194	1.2486
26060	APPL1	3.15704	4.35896	1.20192
55937	APOM	6.2817	7.47776	1.19606
3091	HIF1A	4.64212	5.75355	1.11143
5069	PAPPA	2.01792	3.09761	1.07969
4193	MDM2	4.03474	5.11395	1.07921
27101	CACYBP	4.06178	5.13545	1.07368
79727	LIN28	4.41481	5.46728	1.05247
3570	IL6R	6.48864	7.53216	1.04352
6517	SLC2A4	4.86295	5.89191	1.02896
10935	PRDX3	4.32337	-6.64386	-10.9672
79652	TMEM204	4.04963	-6.64386	-10.6935
2209	FCGR1A	3.77083	-6.64386	-10.4147
5155	PDGFB	3.40599	-6.64386	-10.0498
2022	ENG	3.13586	-6.64386	-9.77972
5136	PDE1A	2.19219	-6.64386	-8.83605
2902	GRIN1	4.27501	0.0703893	-4.20462
1136	CHRNA3	5.19574	1.91839	-3.27736
169026	SLC30A8	3.13914	0.0703893	-3.06875
108	ADCY2	2.5008	-0.535332	-3.03613
29927	SEC61A1	3.10434	0.176323	-2.92801
10068	IL18BP	4.27352	1.5656	-2.70792
83666	PARP9	2.92029	0.344828	-2.57546
10081	PDCD7	4.10518	1.55582	-2.54936
2247	FGF2	4.76394	2.60407	-2.15987
892	CCNC	4.69321	2.57289	-2.12032
27329	ANGPTL3	3.60999	1.49057	-2.11942
4053	LTBP2	3.06005	0.941106	-2.11894
5469	MED1	3.38128	1.33342	-2.04786
2309	FOXO3	2.82171	1.01436	-1.80735
1012	CDH13	4.32121	2.69822	-1.62299
10888	GPR83	4.22651	2.60644	-1.62007
23729	SHPK	4.15218	2.57046	-1.58172
10626	TRIM16	4.43496	2.93168	-1.50328
23433	RHOQ	6.92362	5.5043	-1.41932
3667	IRS1	4.96162	3.55949	-1.40213
8322	FZD4	4.1035	2.81967	-1.28383
5286	PIK3C2A	3.57894	2.30159	-1.27735
115362	GBP5	4.99865	3.7301	-1.26855
4507	MTAP	5.12309	3.89821	-1.22488
1385	CREB1	4.11103	2.9542	-1.15684
3320	HSP90AA1	4.87676	3.75596	-1.12081
1975	EIF4B	5.5435	4.48993	-1.05357
64397	ZFP106	4.13258	3.11936	-1.01322
