# Supplementary material for: Etoposide-induced DNA damage affects multiple cellular pathways in addition to DNA damage response
Source: Oncotarget. 2018 Feb 16;9(35):24122–39. doi: 10.18632/oncotarget.24517 (PMC5963631; doi:10.18632/oncotarget.24517)
Supplement: Supplementary file 10 [file oncotarget-09-24122-s010.xlsx]

## Sheet: 3_RNA_binding all ..geneData
Supplementary Table 11. Individual genes in the upregulated gene set of GO:0005515 protein binding
Gene	sym	Crtllog2	ETOPlog2	D-C
6209	RPS15	-6.64386	6.36877	13.0126
8666	EIF3G	-6.64386	5.36597	12.0098
54948	MRPL16	-6.64386	5.13996	11.7838
390748	LOC390748	-6.64386	4.49121	11.1351
1967	EIF2B1	-6.64386	4.3147	10.9586
285367	RPUSD3	-6.64386	4.13668	10.7805
6167	RPL37	-6.64386	3.98459	10.6284
65110	UPF3A	-6.64386	3.43696	10.0808
8663	EIF3C	-6.64386	3.37016	10.014
55225	RAVER2	-6.64386	3.08406	9.72792
23013	SPEN	-6.64386	2.9486	9.59246
9513	FXR2	-6.64386	2.77821	9.42206
84248	FYTTD1	-6.64386	2.76765	9.41151
24148	PRPF6	-6.64386	2.72901	9.37287
170506	DHX36	-6.64386	2.52857	9.17243
22849	CPEB3	-6.64386	1.83996	8.48382
54464	XRN1	-6.64386	1.0635	7.70736
55157	DARS2	1.42761	5.11187	3.68426
5188	PET112L	1.01436	3.89627	2.88192
7514	XPO1	0.895303	3.77083	2.87553
2107	ETF1	2.62761	5.13955	2.51194
29894	CPSF1	1	3.46074	2.46074
25917	THUMPD3	4.89385	7.14343	2.24959
6208	RPS14	3.0321	5.24336	2.21126
54882	ANKHD1	0.879706	3.09085	2.21115
55342	STRBP	1.50589	3.6792	2.17331
4141	MARS	2.61824	4.66789	2.04965
22794	CASC3	1.95233	3.96347	2.01114
6738	TROVE2	2.72683	4.67016	1.94333
51388	NIP7	3.09085	4.97865	1.8878
55037	PTCD3	0.903038	2.62527	1.72223
1153	CIRBP	3.32481	5.04701	1.7222
6205	RPS11	5.86617	7.55275	1.68658
9984	THOC1	3.40599	5.05137	1.64538
6171	RPL41	5.52262	7.15239	1.62977
6122	RPL3	4.73985	6.28429	1.54444
7067	THRA	3.20477	4.70377	1.499
7458	EIF4H	3.44493	4.90929	1.46436
79159	NOL12	3.62994	5.04483	1.41489
1938	EEF2	3.31615	4.63517	1.31903
6230	RPS25	6.02525	7.26716	1.24191
8894	EIF2S2	4.88655	6.10476	1.21821
26097	C1orf77	4.29352	5.49506	1.20154
79727	LIN28	4.41481	5.46728	1.05247
79039	DDX54	3.19692	-0.0892673	-3.28619
678	ZFP36L2	3.27947	0.163499	-3.11597
54606	DDX56	3.5097	0.516015	-2.99368
85476	GFM1	3.1811	0.250962	-2.93014
55285	RBM41	2.22959	-0.454032	-2.68362
9669	EIF5B	3.25399	0.807355	-2.44663
708	C1QBP	5.56529	3.44493	-2.12036
8683	SFRS9	6.57274	4.9782	-1.59454
6133	RPL9	6.60703	5.07125	-1.53579
51747	CROP	5.41244	4.04352	-1.36892
29890	RBM15B	3.59694	2.30743	-1.28951
84285	EIF1AD	5.07895	3.81762	-1.26133
10614	HEXIM1	5.36492	4.17712	-1.1878
1975	EIF4B	5.5435	4.48993	-1.05357
1968	EIF2S3	5.63778	4.63285	-1.00493
