# Supplementary material for: Etoposide-induced DNA damage affects multiple cellular pathways in addition to DNA damage response
Source: Oncotarget. 2018 Feb 16;9(35):24122–39. doi: 10.18632/oncotarget.24517 (PMC5963631; doi:10.18632/oncotarget.24517)
Supplement: Supplementary file 11 [file oncotarget-09-24122-s011.xlsx]

## Sheet: DEG.enrichpath_ETOPp0.05
Supplementary Table 18. ETOP-induced alterations in pathways determined using Reactome in R
ID	Description	GeneRatio	BgRatio	pvalue	p.adjust	qvalue	geneID	Count
R-HSA-72613	Eukaryotic Translation Initiation	20/622	127/10281	7.11028e-05	0.0202113	0.0197824	RPS15/EIF3G/EIF2B1/RPL37/EIF3C/RPS23/RPS14/RPS11/RPL41/RPL3/RPL32/EIF4H/RPS25/EIF2S2/RPS24/EIF3CL/EIF5B/RPL9/EIF4B/EIF2S3	20
R-HSA-72737	Cap-dependent Translation Initiation	20/622	127/10281	7.11028e-05	0.0202113	0.0197824	RPS15/EIF3G/EIF2B1/RPL37/EIF3C/RPS23/RPS14/RPS11/RPL41/RPL3/RPL32/EIF4H/RPS25/EIF2S2/RPS24/EIF3CL/EIF5B/RPL9/EIF4B/EIF2S3	20
R-HSA-72702	Ribosomal scanning and start codon recognition	13/622	63/10281	8.10394e-05	0.0202113	0.0197824	RPS15/EIF3G/EIF3C/RPS23/RPS14/RPS11/EIF4H/RPS25/EIF2S2/RPS24/EIF3CL/EIF4B/EIF2S3	13
R-HSA-72706	GTP hydrolysis and joining of the 60S ribosomal subunit	19/622	119/10281	8.86397e-05	0.0202113	0.0197824	RPS15/EIF3G/RPL37/EIF3C/RPS23/RPS14/RPS11/RPL41/RPL3/RPL32/EIF4H/RPS25/EIF2S2/RPS24/EIF3CL/EIF5B/RPL9/EIF4B/EIF2S3	19
R-HSA-72649	Translation initiation complex formation	13/622	64/10281	9.61711e-05	0.0202113	0.0197824	RPS15/EIF3G/EIF3C/RPS23/RPS14/RPS11/EIF4H/RPS25/EIF2S2/RPS24/EIF3CL/EIF4B/EIF2S3	13
R-HSA-72662	Activation of the mRNA upon binding of the cap-binding complex and eIFs, and subsequent binding to 43S	13/622	65/10281	0.000113685	0.0202113	0.0197824	RPS15/EIF3G/EIF3C/RPS23/RPS14/RPS11/EIF4H/RPS25/EIF2S2/RPS24/EIF3CL/EIF4B/EIF2S3	13
R-HSA-72766	Translation	23/622	164/10281	0.000132347	0.0202113	0.0197824	RPS15/EIF3G/EIF2B1/RPL37/EIF3C/ETF1/RPS23/RPS14/RPS11/RPL41/RPL3/RPL32/EIF4H/EEF2/RPS25/EIF2S2/RPS24/EIF3CL/SEC61A1/EIF5B/RPL9/EIF4B/EIF2S3	23
R-HSA-156827	L13a-mediated translational silencing of Ceruloplasmin expression	18/622	119/10281	0.000271343	0.0362583	0.0354889	RPS15/EIF3G/RPL37/EIF3C/RPS23/RPS14/RPS11/RPL41/RPL3/RPL32/EIF4H/RPS25/EIF2S2/RPS24/EIF3CL/RPL9/EIF4B/EIF2S3	18
R-HSA-72695	Formation of the ternary complex, and subsequently, the 43S complex	11/622	55/10281	0.000378378	0.0449429	0.0439892	RPS15/EIF3G/EIF3C/RPS23/RPS14/RPS11/RPS25/EIF2S2/RPS24/EIF3CL/EIF2S3	11
BgRatio: background ratio
